# Supplementary material for: Medial stabilised total knee arthroplasty achieves comparable clinical outcomes when compared to other TKA designs: a systematic review and meta-analysis of the current literature
Source: Knee Surg Sports Traumatol Arthrosc. 2020 Nov 27;30(2):638–51. doi: 10.1007/s00167-020-06358-x (PMC8866298; doi:10.1007/s00167-020-06358-x)
Supplement: Supplementary file 1 — Supplementary material 1 (DOCX 122 kb) [file 167_2020_6358_MOESM1_ESM.ods]

## Sheet: All_Studies
	Source	Year	PMID	Study design	Country	Institute	Total no. Patients	Total Knees	Total pt. Dropout	Implant	Design	Number of knees	knee no. Dropout	Included in Analysis at final f/u	Male	Female	Mean/Min FU (Months)	Range/SD (Months)	Mean age (years)	Range/SD (years)	% OA	Bilateral (n)		Outcome Measures	FJS	OKS	KSS Knee Score	KSS Function Score	WOMAC	ROM		Complications
1	Dowsey et al.	2020	32139194	RCT	Australia	St Vincent’s Hospital, Melbourne, Victoria; University of Melbourne, Parkville, Victoria	90	90	15	GMK Sphere (Medacta International SA, Castel San Pietro, Switzerland)	MS	30	3	27	14	15	12	n/r	66	6.8	100	0		WOMAC, VR-12, KSS-Knee, KSS-Function, TUG, 6MWT		32.1	62.4	65.8				1 x pain Severe enough to delay discharge or prompt readmission, 1 x DVT, 2 x stiffness requiring MUA, 1 x wound dehissence, 1 x acute MI
										GMK Knee System(Medacta International SA, Castel San Pietro, Switzerland)	PS	30	7	23	15	11	12	n/r	65.7	7.7						33.9	61.1	70.6				1 x Severe enough to delay discharge or prompt readmission, 1 x haemarthrosis, 2 x DVT, 1 x PE, 1 x c. diff, 1 x stiffness requiring MUA, 1 x Death (bladder Ca 6/12 post op)
										GMK Knee System(Medacta International SA, Castel San Pietro, Switzerland)	CR	30	5	25	17	10	12	n/r	69.9	7.6						32.6	60.3	64.5				1 x stiffness requiring MUA, 1 x Haematoma, 1 x superficial wound infection, 1 x delerium
2	Kulshrestha et al.	2020	32489539	randomized, comparative trial with parallel assignment.	India	Command Hospital, Chandigarh; Dr Shyama Prasad Mukherjee Hospital, Lucknow; Command Hospital Air Force, Bengaluru; Army Hospital R & R, New Delhi; Military Hospital, Kilkee	80	80	7	ADVANCE MP	MS	40	4	36	11	29	24	n/r	63.8	6.8	100	n/s		KSS-Knee, KSS-Function, DOPS, ROM, EQ-5D, VAS, FJS, TUG, 6MWT	77.9		61.4	63.8		117.3		" In the PS group, one patient had stiff knee (2.5%) and knee pain and crepitus developed in two patients (5%). In the MP group, wound complication was noted as the complication in one patient (2.5%)."
										Nexgen Legacy	PS	40	3	37	17	23	24	n/r	65.97	6.7					79.8 (p=0.26++)		84.5 (p=0.00++)	59.4 (p=0.574++)		106.9 (p=0.004++)
3	Lee et al.	2020	31993682	Prospective, Bilateral TKA staged (6-12m) PS & MP randomised to contralateral knees	China	Joint Replacement Center, Yan Chai Hospital, Tsuen Wan, Hong Kong SAR, China	53	106	7 (14 knees)	MP TKA (Nil manufacturer)	MS	53	7	46	14	32	12	n/r	70	7	100	All		patient preference and patient satisfaction score, FJS,KSS-Knee, KSS-Function, WOMAC	75 (24)		91 (11)	58 (21)	19 (14)	108 (12)		1 x intraoperative MCL tear, 1 x tibial plateau fracture, 1 x patella fracture 2 months post op, 1 x recurvatum at 6 months
										PS TKA (Nil manufacturer)	PS	53	7	46	14	32	12	n/r	70	7	100				82 (20)		90 (18)	60 (22)	16 (12)	110 (14)
4	Lin et al	2020	32390346	Retrospective, single surgeon	China	The Second Affiliated Hospital of Wenzhou Medical University, Yuying Children’s Hospital, Wenzhou, China	453	453	79	Advance, Microport	MS	121	18	103	70	33	19.22	3.17	70.38	6.37	99	All		Satisfaction rating, NRS pain score, ROM						98.6 (95%CI: 96.0–101.2)		one patient in the MP group developed a superficial infection - antibiotics
										NexGen, Zimmer	PS1	219	41	178	5	173	21.52	3.74	69.32	7.42	98									98.3 (95%CI: 96.4–100.1) p=0.96		one patient in the NRG group developed a deep infection - revision TKA
										Scorpio NRG, Stryker	PS2	113	20	93	44	49	20.53	4.38	74.18	5.89	99									97.9 (95%CI: 94.6–101.2) p=0.96
5	French et al.	2019	31611163	Prospective, Randomized Study. Randomization was alphabetical based on Surname	Australia	Australian Institute of Musculoskeletal Research, Wollstonecraft & Westmead Private Hospital, Westmead, New South Wales	103	103	13	SAIPH, MattOrtho	MS	53	7	46	16	30	13.1	(10.3- 18.4)	69.5	(53-86)	100	0		FJS, OKS-12, WOMAC, KOOS, KOOS-12, KOOS-PS, KOOS-JR, UCLA Activity, EQ-5D VAS-Satisfaction	79.9 (20.4)	42.2 (5.0)			8.6 (9.5)	115.1 (10.0)		Two patients in the MS group required a manipulation under anesthetic at 10 weeks for stiffness.
										Vanguard CR, Zimmer Biomet	CR	50	6	44	22	22	13.7	(11.0-18.9)	66.1	(47-80)	100				63.8 (28.3)	41.0 (6.2)			11.4 (10.2)	114.3 (8.4)		One patient in the CR group underwent a reoperation for tibial subsidence at 6 weeks
6	Gill et al.	2019	n/a	Retrospective	Pakistan	Department of Orthopaedic and Spine Surgery, Lahore General Hospital, Lahore	70	70	n/r	ADVANCE, Microport Orthopaedics	MS	35	n/a	35	13	22	24	n/a	68.5	(65-73) 2.7	100	0		FJS, KSS, ROM	60.08 (16.72)		89.2 (1.72)			119.4 (3.16)		not recorded
										PS-TKA prosthesis, Zimmer or Johnson & Johnson	PS	35	n/a	35	11	24	24	n/a	68.6	(65-71) 2.1					47.60 (20.9)		88.8 (2.59)			113.4 (2.47)
7	Yuan et al.	2019	31064021	Retrospective	China	Qingdao Municipal Hospital Group / Qingdao Eighth People’s Hospital / Affiliated Hospital of Medical College, Qingdao University / Shanxian Central Hospital, Shanxian, Shandong	100	100	0	ADVANCE, Wright Medical	MS	49	0	49	23	26	60	n/r	69.43	5.97	100	n/r		HSSKS, WOMAC, HKA					26.02 (17.04)			"no postoperative complications in either group"
										NexGen LPS-flex, Zimmer	PS	51	0	51	23	27	60	n/r	69.63	5.72									26.5 (16.18)
8	Benjamin et al.	2018	29292344	subset of a prospective, single-centre, randomised controlled trial (RCT)	UK	University College London Hospitals, London	n/s	90	n/s	SAIPH Knee system, MatOrtho, Leatherhead, United Kingdom	MS	45	35	10	6	4	12	n/a	62.4	(54 - 71)	n/s	n/s		KSS-Knee, OKS		39.6 (28-48)	85.1 (53-100)					not recorded
										Triathlon knee system, Stryker, Kalamazoo, Michigan	PS	45	35	10	7	3	12	n/a	64.8	(58 - 73)						40.4 (25-48) (p=0.85)	87.2 (55-100) (p=0.81)
9	Edelstein et al.	2018	30736052	RCT	USA	Medical College of Wisconsin, Milwaukee, Wisconsin / Northwestern University, Feinberg School of Medicine, Chicago, Illinois / Hospital for Special Surgery, New York, New York	60	60	10	GMK Sphere, Medacta	MS	30	5	25	7	18	24m/12m	n/a	67	8	100	0		KT-1000, ROM, get up & go, IKDC, OKS, VR-12, PROMIS, KSS-Knee, KSS-Function, FJS	57.1 (37.6)	40.41 (8.56)	88.1(9.5)	81.4 (17.9)		111.3 (10.4)		No knees underwent manipulation or revision during the study period.
										GMK Posterior Stabilised, Medacta	PS	30	5	25	10	15	24m/12m	n/a	64	7					54.6 (41.6)	38.28 (11.8)	86 (12.6)	77.4 (22.5)		114.7 (10.7)
10	Indelli et al.	2018	30328496	Retrospective matched cohort	USA	Stanford University School of Medicine, Stanford	n/s	100	n/a	Persona (Zimmer, USA) Medially Congruent (MC)	MS	50	n/a	50	47	3	24 (min)	24–33	67.3	(53–77)	100	n/s		OKS, KSS (combined), ROM		41.1 (0.7)				123 (5.2)		"One patient in the PS group (1.7%) at 7 weeks from surgery and one patient in the MC group (2.1%) at 11 weeks from surgery underwent manipulation under anesthesia because of poor active ROM. None of the subjects underwent revision surgery for any reason during the study period."
										Persona (Zimmer, USA) Posterior-Stabilized (PS)	PS	50	n/a	50	46	4			67.6	(46–85)						40.5 (1.1)				120 (8.7)
11	Nakamura et al.	2018	30021581	retrospective Matched-Pair Cohort study	Chiba, Japan	Department of Orthopedic Surgery, Graduate School of Medicine, Chiba University	90	90	n/a	FINE Knee, Teijin Nakashima medical	MS	45	n/a	45	7	38	24	n/a	74.3	10.3	67	0		KSS-Knee, KSS-Function, ROM			92.2 (9.69)	64 (23.25)		119.3 (15.73)		"Complications were not observed in either group at a two-year follow-up"
										MP Hi-Tech Knee II, Teijin Nakashima Medical	CR	45	n/a	45	7	38	24	n/a	74.1	8.1	84						85.0 (7.93)	66.6 (14.96)		112.5 (15.23)
12	Nishitani et al	2018	30209014	RCT	Japan	Department of Orthopaedic Surgery, Graduate School of Medicine, Kyoto University, Kyoto	58	70	5 Knees	Kyocera Bi-Surface total knee prosthesis	MS	35	2	33	10	23	24	n/a	73.8	6	100	12		KSS Knee, KSS Function,ROM			85.1 (10.0)	74.3 (19.4)		108.7 (15.8)		"There was no early re-admission, deep infection, nor revision TKAs on the randomized cases during two years"
										Kyocera Bi-Surface total knee prosthesis	PS	35	3	32	7	25	24	n/a	74.4	6.6							85.2 (14.7)	73.1 (19.5)		106.9 (15.6)
13	Kim et al.	2017	28601246	RCT	South Korea	The Joint Replacement Center, Ewha Womans University, Seonam Hospital & Mokdong Hospital, Seoul	195	390	13	ADVANCE, Wright Medical	MS	195	13	182	52	130	145.2	(132-151.2)	65.6	(55-79)	100	All		KSS-Knee,KSS-Function, WOMAC, UCLA Activity, ROM			90	80	25	117		MP 5 early deep infections (2 recurrent- requiring revision) 6 superficial infections 3 persistent flexion contracture 17 recurrent effusions for 3 months 1 skin edge necrosis
										PFC Sigma CR Mobile-Bearing, Depuy	CR, RP	195	13	182	52	130	145.2	(132-151.2)	65.6	(55-79)	100						95 (p=0.026)	80 (p=1)	18 (p=0.048)	128 (p=0.036)		PFC 1 early deep infection (1 recurrent requiring revision) 1 knee deep peroneal nerve palsy (resolved within 1 year of surgery) 2 recurrent effusion for 3 months
14	Samy	2017	29276117	Retrospective, Consecutive cohorts	Canada	Granovsky Gluskin Division of Orthopaedics, Sinai Health System, University of Toronto, Toronto, Ontario & University of Aberdeen, School of Medicine, Aberdeen	164	164	n/r	Evolution, Microport	MS	76	19	57	29	47	12	n/a	64.4	(26-87)	n/r	n/r			59.72 (31.68)					121.70 (10.51)		2 polyethylene liner exchanges in the MP-TKA group, both for subjective instability
										Persona PS, Zimmer	PS	88	28	60	34	54	12	n/a	66.7	(47-86)					44.77 (28.53)					115.94 (19.27)		2 reoperations, one for instability requiring a polyethylene exchange and lateral release and one due to a postoperative infection.
15	Choi et al.	2016	27667531	Retrospective, consecutive cohort matching selection criteria	South Korea	St. Paul's Hospital / College of Medicine, The Catholic University of Korea / Seoul St. Mary's Hospital, Seoul	58	101	n/r	ADVANCE, Wright medical	MS	49	n/a	49	6	43	64	(60-72)	66.7	6.8	100	42					89.4 (7.4)	88.8 (10.1)	14.8 (7.6)	121.1 (11.7)		No further operation was required in either group during the study period. However - retrospective study so can assume that those who required reoperation less likely to participate
										ACS RP Mobile Bearing, Implantcast	RP	52	n/a	52	6	46	64	(60-72)	67.5	7.5	100	44		WOMAC, KSS-Knee, ROM, Satisfaction Score			91.6 (7.5)	87.8 (7.4)	12.0 (7.6)	124.2 (11.9)
16	Wautier et al.	2016	26869036	Retrospective Cohort	Belgium	Department of Orthopedic Surgery, University Hospital Saint Luc, Brussels	40	40	n/a	Sphere, Medacta	MS	10	n/a	10	4	6	15	2	72	11	100	-		FJS, KSS knee, KOOS	82 (70-94)		89 (82-94)					"A minimal follow-up of 1 year without complications was necessary to be eligible for this study."
										Vanguard PS, Biomet	PS	10	n/a	10	3	7	18	3	69	10.5	100				74.5 (63-84)		83.5 (79-91)
										Persona PS, Zimmer	PS	10	n/a	10	4	6	20	5	70	9	100				79 (75-85)		85 (80-89)
										ZUK, Zimmer	UKA	10	n/a	10	5	5	21	6	62.5	13	100				77 (70-92)		87 (83-92)
17	Bae et al.	2015	26482685	Retrospective matched cohort	South Korea	School of Medicine, Kyung Hee University, Seoul & Ulsan University Hospital, University of Ulsan College of Medicine, Ulsan, Korea	124	150	n/a	ADVANCE, Wright Medical	MS	150	n/a	150	4	120	62.4	32.4	66.7	7.1	92.7	26		KSS-Knee, KSS-Function Score, WOMAC, Kujala Score, Feller Score, Flexion contracture, Further Flexion, ROM			90 (6.6)	85.6 (8.5)	14.3 (5.7)	123.7 (14.8)		complications included 1 deep infection, 1 loosening, 1 periprosthetic femoral fracture, and 2 periprosthetic patellar fractures.
							138	150		PFC Sigma, Johnson & Johnson	PS	150	n/a	150	2	136	61.2	43.2	66.7	6.5	95.3	12					89 (6.1)	87 (6.9)	15.8 (5.7)	127.1 (16.1)		there were 1 loosening and 1 periprosthetic femoral fracture
18	Ishida et al.	2012	23223966	RCT	Japan	Department of Orthopaedic Surgery, Kobe University Graduate School of Medicine.	40	40	0	ADVANCE medial-pivot (Wright Medical Technology, Arlington, TN)	MS	20	0	20	1	19	57	(48–61)	71	(60–81)	100	0		KSS-Knee, KSS-Function, ROM, UCLA-activity			89 (63–96)	65 (10–100)		110 (90–130)		"No patients in either group had any complications or needed any revision surgery."
										ADVANCE Double High Insert (Wright Medical Technology, Arlington, TN)	CS	20	0	20	1	19	57	(48–62)	72	(63–79)	100	0					85 (53–99)	65 (10–95)		115 (95–130)
19	Pritchett	2011	20932707	Prospective, Bilateral TKA staged (6-12m) PS & MP randomised to contralateral knees	USA		492	984	52	Medial Pivot (MP) prosthesis (Wright Medical Technology)	MS	n/r	8	239	132	308	73.2	(24-168)	68	(45-89)	100	440		KSS-Knee, KSS-Function, ROM,Preference			94.2	80.4		125		n/r
										anterior-posterior cruciate-retaining (ACL-PCL) prosthesis (Biopro Inc, Port Huron, Mich, and Wright Medical Technology, Arlington, Tenn)	BCR	n/r	15	201	n/r		99.6										92.6	76.7		119
										cruciate-retaining prosthesis (Biomet,Warsaw, Ind; Biopro, DePuy, Warsaw, Ind; Stryker, Mahwah, NJ; Wright Medical Technology; and Zimmer, Warsaw, Ind),	CR	n/r	10	205			110.4										90.8	71.3		121
										(Biomet, DePuy, Stryker, Wright Medical Technology, and Zimmer)	PS	n/r	12	152			79.2										91.7	74.1		120
										(DePuy[PFC Sigma])	RP	n/r	7	83			43.2										92.4	81.1		124
20	Hossain et al.	2010	20700674	RCT	UK	Department of Trauma & Orthopaedics, University College Hospital, London	82	82	2	MRK, Finsbury Orthopaedics	MS	42	2	40	9	31	24	n/a	72.5	(53-88)	100	n/r		ROM, KSS-Knee, KSS-Fuction, WOMAC, OKS, SF-36, TKFQ		26.2 (9.1)	76.3(15.5)	71.4 (15.8)	27.1 (13.4)	114.9 (12.8)		2 DVT 1 haematoma (following fall)
										Press Fit Condylar Sigma PS, DePuy	PS	40	0	40	18	22	24	n/a	68.9	(44-84)						29.1 (7.0)	68.6 (20.4)	68.0 (24.8)	32.9 (23.1)	100.1 (15.9)		2 DVT
21	Shakespeare et al.	2006	16828289	Retrospective cohort	UK	Warwickshire Nuffield Hospital, Leamington Spa, Warwickshire & Department of Orthopaedics, Royal Perth Hospital, Perth,	235	261	0	Medial Pivot (Wright Medical, Arlington TN)	MS	261	0	261	133	128	12	n/a	76	n/r	98.5	26		ROM*						111		n/r
							246	288	0	913 (Wright Medical, Arlington TN)	PS	288	0	288	138	150	12	n/a	78	n/r	99	42								109 (p=0.11)
22	Anderson et al.	2002	12066270	Retrospective, consecutive series	USA	Blount Orthopaedic Clinic, Milwaukee, Wisconsin	40	40	0	Advance medial pivot (Wright Medical Technology, Arlington, TN)	MS	20	0	20	9	11	14.7	6–24	70	47–84	100	0		ROM, anterior knee pain, crepitus						115 (p=0.43)
										Axiom PSK (Wright Medical Technology, Arlington, TN)	PS	20	1	19	6	14	24.3	2–60	69	38–89	85	0								118		1 x revision for symptomatic patellar clunk syndrome
	Totals						3011	4102						3709											5	3	9	8	7	13

## Sheet: Included_Studies_by_Design
	Source	Year	PMID	Study design	Country	Institute	Total no. Patients	Total Knees	Total pt. Dropout	Implant	Design	Number of knees	knee no. Dropout	Included in Final Analysis	Male	Female	Mean/Min FU (Months)	Range/SD (Months)	Mean age (years)	Range/SD (years)	% OA	Bilateral (n)		Clinical & Patient Reported Outcome Measures	FJS	OKS	KSS Knee Score	KSS Function Score	WOMAC	ROM		Complications	Notes
Cruciate Retaining CR
1	French et al.	2019	31611163	Prospective, Randomized Study. Randomization was alphabetical based on Surname	Australia	Australian Institute of Musculoskeletal Research, Wollstonecraft & Westmead Private Hospital, Westmead, New South Wales	103	103	13	SAIPH, MattOrtho	MS	53	7	46	16	30	13.1	(10.3- 18.4)	69.5	(53-86)	98	0		FJS, OKS-12, WOMAC, KOOS, KOOS-12, KOOS-PS, KOOS-JR, UCLA Activity, EQ-5D VAS-Satisfaction	79.9 (20.4)	42.2 (5.0)			8.6 (9.5)	115.1 (10.0)		Two patients in the MS group required a manipulation under anesthetic at 10 weeks for stiffness.	* FJS, VAS-Satisfaction, ROM at 1 year follow up
										Vanguard CR, Zimmer Biomet	CR	50	6	44	22	22	13.7	(11.0-18.9)	66.1	(47-80)	98				63.8 (28.3)	41.0 (6.2)			11.4 (10.2)	114.3 (8.4)		One patient in the CR group underwent a reoperation for tibial subsidence at 6 weeks
2	Nakamura et al.	2018	30021581	retrospective Matched-Pair Cohort study	Japan	Department of Orthopedic Surgery, Graduate School of Medicine, Chiba University	90	90	n/a	FINE Knee, Teijin Nakashima medical	MS	45	n/a	45	7	38	24	n/a	74.3	10.3	67	0					92.2 (9.69)	64 (23.25)		119.3 (15.73)		"Complications were not observed in either group at a two-year follow-up"	* Standard deviations and missing values calculated from linked additional data files.
										MP Hi-Tech Knee II, Teijin Nakashima Medical	CR	45	n/a	45	7	38	24	n/a	74.1	8.1	84			KSS-Knee, KSS-Function, ROM			85.0 (7.93)	66.6 (14.96)		112.5 (15.23)
Rotating Platform RP
1	Kim et al.	2017	28601246	RCT	South Korea	The Joint Replacement Center, Ewha Womans University, Seonam Hospital & Mokdong Hospital, Seoul	195	390	13	ADVANCE, Wright Medical	MS	195	13	182	52	130	145.2	(132-151)	65.6	(55-79)	100	All		KSS-Knee,KSS-Function, WOMAC, UCLA Activity, ROM			90	80	25	117		MP 5 early deep infections (2 recurrent- requiring revision) 6 superficial infections 3 persistent flexion contracture 17 recurrent effusions for 3 months 1 skin edge necrosis
										PFC Sigma CR Mobile-Bearing, Depuy	CR, RP	195	13	182	52	130											95 (p=0.026)	80 (p=1)	18 (p=0.048)	128 (p=0.036)		PFC 1 early deep infection (1 recurrent requiring revision) 1 knee deep peroneal nerve palsy (resolved within 1 year of surgery) 2 recurrent effusion for 3 months
2	Choi et al.	2016	27667531	Retrospective, consecutive cohort matching selectio criteria	South Korea	St. Paul's Hospital / College of Medicine, The Catholic University of Korea / Seoul St. Mary's Hospital, Seoul	58	101	n/r	ADVANCE, Wright medical	MS	49	n/a	49	6	43	64	(60-72)	67.5	6.8		42					89.4 (7.4)	88.8 (10.1)	14.8 (7.6)	121.1 (11.7)		No further operation was required in either group during the study period. However - retrospective study so can assume that those who required reoperation less likely to participate
										ACS RP Mobile Bearing, Implantcast	RP	52	n/a	52	6	46			66.7	7.5	100	44		WOMAC, KSS-Knee, ROM, Satisfaction Score			91.6 (7.5)	87.8 (7.4)	12.0 (7.6)	124.2 (11.9)
Posterior Stabilising PS
1	Lee et al.	2020	31993682	Prospective, Bilateral TKA staged (6-12m) PS & MP randomised to contralateral knees	China	Joint Replacement Center, Yan Chai Hospital, Tsuen Wan, Hong Kong SAR, China	53	106	7 (14 knees)	MP TKA (Nil manufacturer)	MS	53	7	46	14	32	12	n/r	70	7	100	All		patient preference and patient satisfaction score, FJS,KSS-Knee, KSS-Function, WOMAC	75 (24)		91 (11)	58 (21)	19 (14)	108 (12)		1 x intraoperative MCL tear, 1 x tibial plateau fracture, 1 x patella fracture 2 months post op, 1 x recurvatum at 6 months	$ One patient with inflammatory arthritis, one with old periarticular fracture, one with previous osteotomy and four cases with surgical complications were excluded.
										PS TKA (Nil manufacturer)	PS	53	7	46	14	32	12	n/r	70	7	100				82 (20)		90 (18)	60 (22)	16 (12)	110 (14)
2	Lin et al	2020	32390346	Retrospective, single surgeon	China	The Second Affiliated Hospital of Wenzhou Medical University, Yuying Children’s Hospital, Wenzhou, China	453	453	79	Advance, Microport	MS	121	18	103	70	33	19.22	3.17	70.38	6.37	99	All		Satisfaction rating, NRS pain score, ROM						98.6 (95%CI: 96.0–101.2)		one patient in the MP group developed a superficial infection - antibiotics. One patient suffered a stroke.
										NexGen, Zimmer	PS1	219	41	178	5	173	21.52	3.74	69.32	7.42	98									98.3 (95%CI: 96.4–100.1) p=0.96		one patient in the NRG group developed a deep infection - revision TKA
										Scorpio NRG, Stryker	PS2	113	20	93	44	49	20.53	4.38	74.18	5.89	98									97.9 (95%CI: 94.6–101.2) p=0.96
3	Gill et al.	2019	n/a	Retrospective	Pakistan	Department of Orthopaedic and Spine Surgery, Lahore General Hospital, Lahore	70	70	n/r	ADVANCE, Microport Orthopaedics	MS	35	n/a	35	13 (37)	22 (63)	24	n/a	68.9	(65-73) 2.7	100	0		FJS12, KSS, ROM	60.08 (16.72)		89.2 (1.72)			119.4 (3.16)		none recorded
										PS-TKA prosthesis, Zimmer or Johnson & Johnson	PS	35	n/a	35	11 (31)	24 (69)	24	n/a	68.6	(65-71) 2.1					47.60 (20.9)		88.8 (2.59)			113.4 (2.47)
4	Yuan et al.	2019	31064021	Retrospective	China	Qingdao Municipal Hospital Group / Qingdao Eighth People’s Hospital / Affiliated Hospital of Medical College, Qingdao University / Shanxian Central Hospital, Shanxian, Shandong	100	100	0	ADVANCE, Wright Medical	MS	49	0	49	23	26	60	n/r	69.43	5.97	100	n/r		HSS, WOMAC, HKA					26.02 (17.04)			"no postoperative complications in either group"	* Paper only gives mean preoperative scores and pre-operative to post operative change in WOMAC scores. Follow up scores calculated from these.
										NexGen LPS-flex, Zimmer	PS	51	0	51	23	27	60	n/r	69.63	5.72									26.5 (16.18)
5	Benjamin et al.	2018	29292344	subset of a prospective, single-centre, randomised controlled trial (RCT)	UK	University College London Hospitals, London	n/s	90	n/s	SAIPH Knee system, MatOrtho, Leatherhead, United Kingdom	MS	45	35	10	6	4	12	n/a	62.4	54 - 71	n/s	n/s		KSS-Knee, OKS		39.6 (28-48)	85.1 (53-100)					not recorded	** Subset select from original cohorts.
										Triathlon knee system, Stryker, Kalamazoo, Michigan	PS	45	35	10	7	3	12	n/a	64.8	58 - 73						40.4 (25-48) (p=0.85)	87.2 (55-100) (p=0.81)
6	Edelstein et al.	2018	30736052	RCT	USA	Medical College of Wisconsin, Milwaukee, Wisconsin / Northwestern University, Feinberg School of Medicine, Chicago, Illinois / Hospital for Special Surgery, New York, New York	60	60	10	GMK Sphere, Medacta	MS	30	5	25	7 (28)	18 (72)	24m/12m	n/a	67	8	100	0		KT-1000, ROM, get up & go, IKDC, OKS, VR-12, PROMIS, KSS-Knee, KSS-Function, FJS	57.1 (37.6)	40.41 (8.56)	88.1(9.5)	81.4 (17.9)		111.3 (10.4)		"No knees underwent manipulation or revision during the study period"	* FJS, Knee Score, Function score, ROM are 1 year values. OKS is 2 year
										GMK Posterior Stabilised, Medacta	PS	30	5	25	10 (40)	15 (60)	24m/12m	n/a	64	7					54.6 (41.6)	38.28 (11.8)	86 (12.6)	77.4 (22.5)		114.7 (10.7)
7	Indelli et al.	2018	30328496	Retrospective matched cohort	USA	Stanford University School of Medicine, Stanford	n/s	100	n/a	Persona (Zimmer, USA) Medially Congruent (MC)	MS	50	n/a	50	47	3	24 (min)	24–33	67.3	(53–77)	100	n/s		OKS, KSS (combined), ROM		41.1 (0.7)				123 (5.2)		"One patient in the PS group (1.7%) at 7 weeks from surgery and one patient in the MC group (2.1%) at 11 weeks from surgery underwent manipulation under anesthesia because of poor active ROM. None of the subjects underwent revision surgery for any reason during the study period."	* KSS median values repoted - also KSS-Knee & KSS-Function added together - so KSS values not included here
										Persona (Zimmer, USA) Posterior-Stabilized (PS)	PS	50	n/a	50	46	4			67.6	(46–85)						40.5 (1.1)				120 (8.7)
8	Nishitani et al	2018	30209014	RCT	Japan	Department of Orthopaedic Surgery, Graduate School of Medicine, Kyoto University, Kyoto	58	70	5 Knees	Kyocera Bi-Surface total knee prosthesis	MS	35	2	33	10	23	24	n/a	73.8	6	100	12		KSS Knee, KSS Function, 2011KSS, ROM			85.1 (10.0)	74.3 (19.4)		108.7 (15.8)		"There was no early re-admission, deep infection, nor revision TKAs on the randomized cases during two years"
										Kyocera Bi-Surface total knee prosthesis	PS	35	3	32	7	25	24	n/a	74.4	6.6							85.2 (14.7)	73.1 (19.5)		106.9 (15.6)
9	Samy	2017	29276117	Retrospective, Consecutive cohorts	Canada	Granovsky Gluskin Division of Orthopaedics, Sinai Health System, University of Toronto, Toronto, Ontario & University of Aberdeen, School of Medicine, Aberdeen	164	164	n/r	Evolution, Microport	MS	76	16	57	29	47	12	n/a	64.4	(26-87)	n/r	n/r			59.72 (31.68)					121.70 (10.51)		2 polyethylene liner exchanges in the MP-TKA group, both for subjective instability
										Persona PS, Zimmer	PS	88	28	60	34	54	12	n/a	66.7	(47-86)					44.77 (28.53)					115.94 (19.27)		2 reoperations, one for instability requiring a polyethylene exchange and lateral release and one due to a postoperative infection.
10	Bae et al.	2015	26482685	Retrospective matched cohort	South Korea	School of Medicine, Kyung Hee University, Seoul & Ulsan University Hospital, University of Ulsan College of Medicine, Ulsan, Korea	124	150	n/a	ADVANCE, Wright Medical	MS	150	n/a	150	4	121	62.4	32.4	66.7	7.1	92.7	26		KSS-Knee, KSS-Function Score, WOMAC, Kujala Score, Feller Score, Flexion contracture, Further Flexion, ROM			90 (6.6)	85.6 (8.5)	14.3 (5.7)	123.7 (14.8)		1 deep infection (required 2-stage revision surgery) 1 loosening (required revision TKA) 1 periprosthetic femoral fracture (required LCP) 2 patella fractures (1 immobilisation, 1 ORIF TBW)
							138	150		PFC Sigma, Johnson & Johnson	PS	150	n/a	150	2	136	61.2	43.2	66.7	6.5	95.3	12					89 (6.1)	87 (6.9)	15.8 (5.7)	127.1 (16.1)		1 loosening (required revision TKA) 1 periprosthetic femoral fracture
11	Hossain et al.	2010	20700674	RCT	UK	Department of Trauma & Orthopaedics, University College Hospital, London	82	82	2	MRK, Finsbury Orthopaedics	MS	42	2	40	9	31	24	n/a	72.5	(53-88)	100	n/r		ROM, AKSS, WOMAC, OKS, SF-36, TKFQ		26.2 (9.1)	76.3(15.5)	71.4 (15.8)	27.1 (13.4)	114.9 (12.8)		2 DVT 1 haematoma (following fall)	* values at 2 years used
										Press Fit Condylar Sigma PS, DePuy	PS	40		40	18	22	24	n/a	68.9	(44-84)						29.1 (7.0)	68.6 (20.4)	68.0 (24.8)	32.9 (23.1)	100.1 (15.9)		2 DVT
12	Shakespeare et al.	2006	16828289	Retrospective cohort	UK	Warwickshire Nuffield Hospital, Leamington Spa, Warwickshire & Department of Orthopaedics, Royal Perth Hospital, Perth,	235	261	0	Medial Pivot (Wright Medical, Arlington TN)	MS	261	0	261	133	128	12	n/a	76	n/r	98.5	26		ROM*						111		n/r	*Knee flexion
							246	288	0	913 (Wright Medical, Arlington TN)	PS	288	0	288	138	150	12	n/a	78	n/r	99	42								109 (p=0.11)
13	Anderson et al.	2002	12066270	Retrospective, consecutive series	USA	Blount Orthopaedic Clinic, Milwaukee, Wisconsin	40	40	0	Advance medial pivot (Wright Medical Technology, Arlington, TN)	MS	20	0	20	9	11	14.7	6–24	70	47–84	100	0								115 (p=0.43)
										Axiom PSK (Wright Medical Technology, Arlington, TN)	PS	20	1	19	6	14	24.3	2–60	69	38–89	85	0		ROM, anterior knee pain, crepitus						118		1 x revision for symptomatic patellar clunk syndrome

## Sheet: Excluded_studies
	Source	Year	PMID/DOI		Exculded from		Reason for exclusion
	Pritchett et al.	2011	20932707		Meta-analysis		Incomplete data/unable to extract relevant info. No SDs, No confidence intervals, No p-value.
	Ishida et al.	2012	23223966		Meta-analysis		median reported - not mean - No SDs, No confidence intervals, No p-value.
	Papagiannis et al.	2016	26923498		Systematic review & Meta-analysis		156 out of 202 excluded. Criteria " 18 patients who had undergone revision of 84 total knee arthroplasty, 1 patient due to bilateral total knee replacement, 5 patients diagnosed with 85 Parkinson's syndrome, 1 patient due to fracture, 5 passed away before the measurement procedure, 25 86 due to other illnesses (cancer, dementia, etc.), 1 due to contralateral knee arthroscopy, 15 patients who 87 w…
	Wautier et al.	2016	26869036		Meta-analysis		median reported - not mean - No SDs, No confidence intervals, No p-value
	Beach et al.	2019			Systematic review & Meta-analysis		Mainly biomechanical study comparing MS, CR, PS which did include clinical scores – however pts with poor scores excluded as well as part of matching criteria
	Gao et al.	2020	10.21203/rs.3.rs-18309/v1		Systematic review & Meta-analysis		Pre-print paper- not peer reviewed/published
	Kulshrestha et al.	2020	32489539		Meta-analysis		Paper reported baseline scores and change in score however only reported p-values for comparrison of change as such not comparison of scores at final f/u
	Dowsey et al.	2020	32139194		Meta-analysis		Paper reported baseline scores and change in score however only reported p-values for comparrison of change as such not comparison of scores at final f/u

## Sheet: All_Studies_Calculations
	Source	Year	PMID	Study design	Country	Institute	Total no. Patients	Total Knees	Total pt. Dropout	Implant	Design	Number of knees	knee no. Dropout	Included in Final Analysis	Male	Female	Mean/Min FU (Months)	No. of knees X mean FU [all]	No. of knees X mean FU [MS]	No. of knees [MS]	No. of knees X mean FU [All Others]	No. of knees [All Others]	No. of knees X mean FU [PS]	No. of knees [PS]	No. of knees X mean FU [CR]	No. of knees [CR]	No. of knees X mean FU [RP]	No. of knees [RP]	Range/SD (Months)	Mean age (years)	No. of Knees X mean age	ms	ao	ps	cr	rp	Range/SD (years)	% OA	Bilateral (n)		Outcome Measures	FJS	OKS	KSS Knee Score	KSS Function Score	WOMAC	ROM		Complications
1	Dowsey et al.	2020	32139194	RCT	Australia	St Vincent’s Hospital, Melbourne, Victoria; University of Melbourne, Parkville, Victoria	90	90	15	GMK Sphere (Medacta International SA, Castel San Pietro, Switzerland)	MS	30	3	27	14	15	12	324	324	27									n/r	66	1782	1782					6.8	100	0		WOMAC, VR-12, KSS-Knee, KSS-Function, TUG, 6MWT		32.1	62.4	65.8				1 x pain Severe enough to delay discharge or prompt readmission, 1 x DVT, 2 x stiffness requiring MUA, 1 x wound dehissence, 1 x acute MI
										GMK Knee System(Medacta International SA, Castel San Pietro, Switzerland)	PS	30	7	23	15	11	12	276			276	23	276	23					n/r	65.7	1511.1		1511.1	1511.1			7.7						33.9	61.1	70.6				1 x Severe enough to delay discharge or prompt readmission, 1 x haemarthrosis, 2 x DVT, 1 x PE, 1 x c. diff, 1 x stiffness requiring MUA, 1 x Death (bladder Ca 6/12 post op)
										GMK Knee System(Medacta International SA, Castel San Pietro, Switzerland)	CR	30	5	25	17	10	12	300			300	25			300	25			n/r	69.9	1747.5		1747.5		1747.5		7.6						32.6	60.3	64.5				1 x stiffness requiring MUA, 1 x Haematoma, 1 x superficial wound infection, 1 x delerium
2	Kulshrestha et al.	2020	32489539	randomized, comparative trial with parallel assignment.	India	Command Hospital, Chandigarh; Dr Shyama Prasad Mukherjee Hospital, Lucknow; Command Hospital Air Force, Bengaluru; Army Hospital R & R, New Delhi; Military Hospital, Kilkee	80	80	7	ADVANCE MP	MS	40	4	36	11	29	24	864	864	36									n/r	63.8	2296.8	2296.8					6.8	100	n/s		KSS-Knee, KSS-Function, DOPS, ROM, EQ-5D, VAS, FJS, TUG, 6MWT	77.9		61.4	63.8		117.3		" In the PS group, one patient had stiff knee (2.5%) and knee pain and crepitus developed in two patients (5%). In the MP group, wound complication was noted as the complication in one patient (2.5%)."
										Nexgen Legacy	PS	40	3	37	17	23	24	888			888	37							n/r	65.97	2440.89		2440.89				6.7					79.8 (p=0.26++)		84.5 (p=0.00++)	59.4 (p=0.574++)		106.9 (p=0.004++)
3	Lee et al.	2020	31993682	Prospective, Bilateral TKA staged (6-12m) PS & MP randomised to contralateral knees	China	Joint Replacement Center, Yan Chai Hospital, Tsuen Wan, Hong Kong SAR, China	53	106	7 (14 knees)	MP TKA (Nil manufacturer)	MS	53	7	46	14	32	12	552	552	46									n/r	70	3220	3220					7	100	All		patient preference and patient satisfaction score, FJS,KSS-Knee, KSS-Function, WOMAC	75 (24)		91 (11)	58 (21)	19 (14)	108 (12)		1 x intraoperative MCL tear, 1 x tibial plateau fracture, 1 x patella fracture 2 months post op, 1 x recurvatum at 6 months
										PS TKA (Nil manufacturer)	PS	53	7	46	14	32	12	552			552	46	96	46					n/r	70	3220		3220	3220			7	100				82 (20)		90 (18)	60 (22)	16 (12)	110 (14)
4	Lin et al	2020	32390346	Retrospective, single surgeon	China	The Second Affiliated Hospital of Wenzhou Medical University, Yuying Children’s Hospital, Wenzhou, China	453	453	79	Advance, Microport	MS	121	18	103	70	33	19.22	1979.66	1979.66	103									3.17	70.38	7249.14	7249.14					6.37	99	All		Satisfaction rating, NRS pain score, ROM						98.6 (95%CI: 96.0–101.2)		one patient in the MP group developed a superficial infection - antibiotics
										NexGen, Zimmer	PS1	219	41	178	5	173	21.52	3830.56			3830.56	178	3830.56	178					3.74	69.32	12338.96		12338.96	12338.96			7.42	98									98.3 (95%CI: 96.4–100.1) p=0.96		one patient in the NRG group developed a deep infection - revision TKA
										Scorpio NRG, Stryker	PS2	113	20	93	44	49	20.53	1909.29			1909.29	93	1909.29	93					4.38	74.18	6898.74		6898.74	6898.74			5.89	99									97.9 (95%CI: 94.6–101.2) p=0.96
5	French et al.	2019	31611163	Prospective, Randomized Study. Randomization was alphabetical based on Surname	Australia	Australian Institute of Musculoskeletal Research, Wollstonecraft & Westmead Private Hospital, Westmead, New South Wales	103	103	13	SAIPH, MattOrtho	MS	53	7	46	16	30	13.1	602.6	602.6	46									(10.3- 18.4)	69.5	3197	3197					(53-86)	98	0		FJS, OKS-12, WOMAC, KOOS, KOOS-12, KOOS-PS, KOOS-JR, UCLA Activity, EQ-5D VAS-Satisfaction	79.9 (20.4)	42.2 (5.0)			8.6 (9.5)	115.1 (10.0)		Two patients in the MS group required a manipulation under anesthetic at 10 weeks for stiffness.
										Vanguard CR, Zimmer Biomet	CR	50	6	44	22	22	13.7	602.8			602.8	44			602.8	44			(11.0-18.9)	66.1	2908.4		2908.4		2908.4		(47-80)	98				63.8 (28.3)	41.0 (6.2)			11.4 (10.2)	114.3 (8.4)		One patient in the CR group underwent a reoperation for tibial subsidence at 6 weeks
6	Gill et al.	2019	n/a	Retrospective	Pakistan	Department of Orthopaedic and Spine Surgery, Lahore General Hospital, Lahore	70	70	n/r	ADVANCE, Microport Orthopaedics	MS	35	n/a	35	13	22	24	840	840	35									n/a	68.5	2411.5	2411.5					(65-73) 2.7	100	0		FJS12, KSS, ROM	60.08 (16.72)		89.2 (1.72)			119.4 (3.16)		not recorded
										PS-TKA prosthesis, Zimmer or Johnson & Johnson	PS	35	n/a	35	11	24	24	840			840	35	840	35					n/a	68.6	2401		2401	2401			(65-71) 2.1					47.60 (20.9)		88.8 (2.59)			113.4 (2.47)
7	Yuan et al.	2019	31064021	Retrospective	China	Qingdao Municipal Hospital Group / Qingdao Eighth People’s Hospital / Affiliated Hospital of Medical College, Qingdao University / Shanxian Central Hospital, Shanxian, Shandong	100	100	0	ADVANCE, Wright Medical	MS	49	0	49	23	26	60	2940	2940	49									n/r	69.43	3402.07	3402.07					5.97	100	n/r		HSS, WOMAC, HKA					26.02 (17.04)			"no postoperative complications in either group"
										NexGen LPS-flex, Zimmer	PS	51	0	51	23	27	60	3060			3060	51	3060	51					n/r	69.63	3551.13		3551.13	3551.13			5.72									26.5 (16.18)
8	Benjamin et al.	2018	29292344	subset of a prospective, single-centre, randomised controlled trial (RCT)	UK	University College London Hospitals, London	90	90	n/s	SAIPH Knee system, MatOrtho, Leatherhead, United Kingdom	MS	45	35	10	6	4	12	120			120	10			120	10			n/a	62.4	624		624		624		54 - 71	n/s	n/s		KSS-Knee, OKS		39.6 (28-48)	85.1 (53-100)					not recorded
										Triathlon knee system, Stryker, Kalamazoo, Michigan	PS	45	35	10	7	3	12	120			120	10			120	10			n/a	64.8	648		648		648		58 - 73						40.4 (25-48) (p=0.85)	87.2 (55-100) (p=0.81)
9	Edelstein et al.	2018	30736052	RCT	USA	Medical College of Wisconsin, Milwaukee, Wisconsin / Northwestern University, Feinberg School of Medicine, Chicago, Illinois / Hospital for Special Surgery, New York, New York	60	60	10	GMK Sphere, Medacta	MS	30	5	25	7	18	24	600	600	25									n/a	67	1675	1675					8	100	0		KT-1000, ROM, get up & go, IKDC, OKS, VR-12, PROMIS, KSS-Knee, KSS-Function, FJS	57.1 (37.6)	40.41 (8.56)	88.1(9.5)	81.4 (17.9)		111.3 (10.4)		No knees underwent manipulation or revision during the study period.
										GMK Posterior Stabilised, Medacta	PS	30	5	25	10	15	24	600			600	25	600	25					n/a	64	1600		1600	1600			7					54.6 (41.6)	38.28 (11.8)	86 (12.6)	77.4 (22.5)		114.7 (10.7)
10	Indelli et al.	2018	30328496	Retrospective matched cohort	USA	Stanford University School of Medicine, Stanford	n/s	100	n/a	Persona (Zimmer, USA) Medially Congruent (MC)	MS	50	n/a	50	47	3	24	1200	1200	50									24–33	67.3	3365	3365					(53–77)	100	n/s		OKS, KSS (combined), ROM		41.1 (0.7)				123 (5.2)		"One patient in the PS group (1.7%) at 7 weeks from surgery and one patient in the MC group (2.1%) at 11 weeks from surgery underwent manipulation under anesthesia because of poor active ROM. None of the subjects underwent revision surgery for any reason during the study period."
										Persona (Zimmer, USA) Posterior-Stabilized (PS)	PS	50	n/a	50	46	4	24	1200			1200	50			1200	50				67.6	3380		3380		3380		(46–85)						40.5 (1.1)				120 (8.7)
11	Nakamura et al.	2018	30021581	retrospective Matched-Pair Cohort study	Chiba, Japan	Department of Orthopedic Surgery, Graduate School of Medicine, Chiba University	90	90	n/a	FINE Knee, Teijin Nakashima medical	MS	45	n/a	45	7	38	24	1080	1080	45									n/a	74.3	3343.5	3343.5					10.3	67	0		KSS-Knee, KSS-Function, ROM			92.2 (9.69)	64 (23.25)		119.3 (15.73)		"Complications were not observed in either group at a two-year follow-up"
										MP Hi-Tech Knee II, Teijin Nakashima Medical	CR	45	n/a	45	7	38	24	1080			1080	45			1080	45			n/a	74.1	3334.5		3334.5		3334.5		8.1	84						85.0 (7.93)	66.6 (14.96)		112.5 (15.23)
																					0	0											0
12	Nishitani et al	2018	30209014	RCT	Japan	Department of Orthopaedic Surgery, Graduate School of Medicine, Kyoto University, Kyoto	58	70	5 Knees	Kyocera Bi-Surface total knee prosthesis	MS	35	2	33	10	23	24	792	792	33									n/a	73.8	2435.4	2435.4					6	100	12		KSS Knee, KSS Function, KSS-knee, KSS-Function, ROM			85.1 (10.0)	74.3 (19.4)		108.7 (15.8)		"There was no early re-admission, deep infection, nor revision TKAs on the randomized cases during two years"
										Kyocera Bi-Surface total knee prosthesis	PS	35	3	32	7	25	24	768			768	32	768	32					n/a	74.4	2380.8		2380.8	2380.8			6.6							85.2 (14.7)	73.1 (19.5)		106.9 (15.6)
13	Kim et al.	2017	28601246	RCT	South Korea	The Joint Replacement Center, Ewha Womans University, Seonam Hospital & Mokdong Hospital, Seoul	195	390	13	ADVANCE, Wright Medical	MS	195	13	182	52	130	145.2	26426.4	26426.4	182									(132-151.2)	65.6	11939.2	11939.2					(55-79)	100	All		KSS-Knee,KSS-Function, WOMAC, UCLA Activity, ROM			90	80	25	117		MP 5 early deep infections (2 recurrent- requiring revision) 6 superficial infections 3 persistent flexion contracture 17 recurrent effusions for 3 months 1 skin edge necrosis
										PFC Sigma CR Mobile-Bearing, Depuy	RP	195	13	182	52	130	145.2	26426.4			26426.4	182					26426.4	182	(132-151.2)	65.6	11939.2		11939.2			11939.2	(55-79)	100	All					95 (p=0.026)	80 (p=1)	18 (p=0.048)	128 (p=0.036)		PFC 1 early deep infection (1 recurrent requiring revision) 1 knee deep peroneal nerve palsy (resolved within 1 year of surgery) 2 recurrent effusion for 3 months
14	Samy	2017	29276117	Retrospective, Consecutive cohorts	Canada	Granovsky Gluskin Division of Orthopaedics, Sinai Health System, University of Toronto, Toronto, Ontario & University of Aberdeen, School of Medicine, Aberdeen	164	164	n/r	Evolution, Microport	MS	76	19	57	29	47	12	684	684	57									n/a	64.4	3670.8	3670.8					(26-87)	n/r	n/r			59.72 (31.68)					121.70 (10.51)		2 polyethylene liner exchanges in the MP-TKA group, both for subjective instability
										Persona PS, Zimmer	PS	88	28	60	34	54	12	720			720	60	720	60					n/a	66.7	4002		4002	4002			(47-86)					44.77 (28.53)					115.94 (19.27)		2 reoperations, one for instability requiring a polyethylene exchange and lateral release and one due to a postoperative infection.
15	Choi et al.	2016	27667531	Retrospective, consecutive cohort matching selection criteria	South Korea	St. Paul's Hospital / College of Medicine, The Catholic University of Korea / Seoul St. Mary's Hospital, Seoul	58	101	n/r	ADVANCE, Wright medical	MS	49	n/a	49	6	43	64	3136	3136	49									(60-72)	66.7	3307.5	3307.5					6.8	100	42					89.4 (7.4)	88.8 (10.1)	14.8 (7.6)	121.1 (11.7)		No further operation was required in either group during the study period. However - retrospective study so can assume that those who required reoperation less likely to participate
										ACS RP Mobile Bearing, Implantcast	RP	52	n/a	52	6	46	64	3328			3328	52					3328	52	(60-72)	67.5	3468.4		3468.4			3468.4	7.5	100	44		WOMAC, KSS-Knee, ROM, Satisfaction Score			91.6 (7.5)	87.8 (7.4)	12.0 (7.6)	124.2 (11.9)
16	Wautier et al.	2016	26869036	Retrospective Cohort	Belgium	Department of Orthopedic Surgery, University Hospital Saint Luc, Brussels	40	40	n/a	Sphere, Medacta	MS	10	n/a	10	4	6	15	150	150	10									2	72	720	720					11	100	-		FJS, KSS knee, KOOS	82 (70-94)		89 (82-94)					"A minimal follow-up of 1 year without complications was necessary to be eligible for this study."
										Vanguard PS, Biomet	PS	10	n/a	10	3	7	18	180			180	10	180	10					3	69	690		690	690			10.5	100				74.5 (63-84)		83.5 (79-91)
										Persona PS, Zimmer	PS	10	n/a	10	4	6	20	200			200	10	200	10					5	70	700		700	700			9	100				79 (75-85)		85 (80-89)
										ZUK, Zimmer	UKA	10	n/a	10	5	5	21	210			210	10							6	62.5	625		625				13	100				77 (70-92)		87 (83-92)
																															0
17	Bae et al.	2015	26482685	Retrospective matched cohort	South Korea	School of Medicine, Kyung Hee University, Seoul & Ulsan University Hospital, University of Ulsan College of Medicine, Ulsan, Korea	124	150	n/a	ADVANCE, Wright Medical	MS	150	n/a	150	4	120	62.4	9360	9360	150									32.4	66.7	10005	10005					7.1	92.7	26		KSS-Knee, KSS-Function Score, WOMAC, Kujala Score, Feller Score, Flexion contracture, Further Flexion, ROM			90 (6.6)	85.6 (8.5)	14.3 (5.7)	123.7 (14.8)		complications included 1 deep infection, 1 loosening, 1 periprosthetic femoral fracture, and 2 periprosthetic patellar fractures.
							138	150		PFC Sigma, Johnson & Johnson	PS	150	n/a	150	2	136	61.2	9180			9180	150	9180	150					43.2	66.7	10005		10005	10005			6.5	95.3	12					89 (6.1)	87 (6.9)	15.8 (5.7)	127.1 (16.1)		there were 1 loosening and 1 periprosthetic femoral fracture
18	Ishida et al.	2012	23223966	RCT	Japan	Department of Orthopaedic Surgery, Kobe University Graduate School of Medicine.	40	40	0	ADVANCE medial-pivot (Wright Medical Technology, Arlington, TN)	MS	20	0	20	1	19	57	1140	1140	20									(48–61)	71	1420	1420					(60–81)	100	0		KSS-Knee, KSS-Function, ROM, UCLA-activity			89 (63–96)	65 (10–100)		110 (90–130)		"No patients in either group had any complications or needed any revision surgery."
										ADVANCE Double High Insert (Wright Medical Technology, Arlington, TN)	CS	20	0	20	1	19	57	1140			1140	20							(48–62)	72	1440		1440				(63–79)	100	0					85 (53–99)	65 (10–95)		115 (95–130)
19	Pritchett	2011	20932707	Prospective, Bilateral TKA staged (6-12m) PS & MP randomised to contralateral knees	USA		492	984	52	Medial Pivot (MP) prosthesis (Wright Medical Technology)	MS	n/r	8	239	132	308	73.2	17494.8	17494.8	239									(24-168)	68	16252	16252					(45-89)	100	440		KSS-Knee, KSS-Function, ROM,Preference			94.2	80.4		125		n/r
										anterior-posterior cruciate-retaining (ACL-PCL) prosthesis (Biopro Inc, Port Huron, Mich, and Wright Medical Technology, Arlington, Tenn)	BCR	n/r	15	201	n/r		99.6	20019.6			20019.6	201								68	13668		13668											92.6	76.7		119
										cruciate-retaining prosthesis (Biomet,Warsaw, Ind; Biopro, DePuy, Warsaw, Ind; Stryker, Mahwah, NJ; Wright Medical Technology; and Zimmer, Warsaw, Ind),	CR	n/r	10	205			110.4	22632			22632	205			22632	205				68	13940		13940		13940									90.8	71.3		121
										(Biomet, DePuy, Stryker, Wright Medical Technology, and Zimmer)	PS	n/r	12	152			79.2	12038.4			12038.4	152	12038.4	152						68	10336		10336	10336										91.7	74.1		120
										(DePuy[PFC Sigma])	RP	n/r	7	83			43.2	3585.6			3585.6	83					3585.6	83		68	5644		5644			5644								92.4	81.1		124
20	Hossain et al.	2010	20700674	RCT	UK	Department of Trauma & Orthopaedics, University College Hospital, London	82	82	2	MRK, Finsbury Orthopaedics	MS	42	2	40	9	31	24	960	960	40									n/a	72.5	2900	2900					(53-88)	100	n/r		ROM, AKSS, WOMAC, OKS, SF-36, TKFQ		26.2 (9.1)	76.3(15.5)	71.4 (15.8)	27.1 (13.4)	114.9 (12.8)		2 DVT 1 haematoma (following fall)
										Press Fit Condylar Sigma PS, DePuy	PS	40	0	40	18	22	24	960			960	40	960	40					n/a	68.9	2756		2756	2756			(44-84)						29.1 (7.0)	68.6 (20.4)	68.0 (24.8)	32.9 (23.1)	100.1 (15.9)		2 DVT
21	Shakespeare et al.	2006	16828289	Retrospective cohort	UK	Warwickshire Nuffield Hospital, Leamington Spa, Warwickshire & Department of Orthopaedics, Royal Perth Hospital, Perth,	235	261	0	Medial Pivot (Wright Medical, Arlington TN)	MS	261	0	261	133	128	12	3132	3132	261									n/a	76	19836	19836					n/r	98.5	26		ROM*						111		n/r
							246	288	0	913 (Wright Medical, Arlington TN)	PS	288	0	288	138	150	12	3456			3456	288	3456	288					n/a	78	22464		22464	22464			n/r	99	42								109 (p=0.11)
22	Anderson et al.	2002	12066270	Retrospective, consecutive series	USA	Blount Orthopaedic Clinic, Milwaukee, Wisconsin	40	40	0	Advance medial pivot (Wright Medical Technology, Arlington, TN)	MS	20	0	20	9	11	14.7	294	294	20									6–24	70	1400	1400					47–84	100	0		ROM, anterior knee pain, crepitus						115 (p=0.43)
										Axiom PSK (Wright Medical Technology, Arlington, TN)	PS	20	1	19	6	14	24.3	461.7			461.7	19	461.7	19					2–60	69	1311		1311	1311			38–89	85	0								118		1 x revision for symptomatic patellar clunk syndrome
	Totals						3101	4102	191			3118	338	3709				195235.81	74551.46	1523	120684.35	2186	38575.95	1212	26054.8	389	33340	317			257801.53	105827.91	151973.62	86165.73	26582.4	21051.6						5	3	9	8	7	13
[truncated: 1 more columns]

## Sheet: Implants_Overview
	MS Implants						Other Implants
	Implant	No. of Studies	No. in meta-analysis				Implant	No. of Studies	No. in meta-analysis
1	SAIPH, MattOrtho	2	2			1	Vanguard CR, Zimmer Biomet	2	1
	MP TKA (Nil manufacturer)	1	1				PS TKA (Nil manufacturer)	1	1
2	Advance/Evolution, Microport	3	3			2	NexGen, Zimmer	3	2
3	GMK Sphere, Medacta	3	1			3	Scorpio NRG, Stryker	1	1
4	ADVANCE, Wright Medical	9	6			4	GMK cruciate retaining, Medacta	1	0
5	Kyocera Bi-Surface total knee prosthesis - assymetrical surface	1	1			5	GMK Posterior Stabilised, Medacta	2	1
6	FINE Knee, Teijin Nakashima medical	1	1			6	Kyocera Bi-Surface total knee prosthesis - symmetrical surface	1	1
7	MRK, Finsbury Orthopaedics	1	1			7	MP Hi-Tech Knee II, Teijin Nakashima Medical	1	1
8	Persona Medial Congruent, Zimmer	1	1			8	Persona PS, Zimmer	3	2
						9	ZUK, Zimmer	1	0
	Total	22	17			10	ACS RP Mobile Bearing, Implantcast	1	1
						11	PFC Sigma, Johnson & Johnson	2	2
						12	ADVANCE Double High Insert (Wright Medical Technology, Arlington, TN)	1	0
						13	913 (Wright Medical, Arlington TN)	1	1
						14	Axiom PSK (Wright Medical Technology, Arlington, TN)	1	1
						15	Triathlon knee system, Stryker, Kalamazoo, Michigan	1	1
							Total	23	16
	Pritchet. Multiple manufacturers described for non MS implants however no specific prothesis details given
	Lee et al. - no manufacturer nor prosthesis type specified
	Gill et al. "Zimmer or Johnson & Johnson Posterior Stabilizing PS-TKA prosthesis in group-B)"

## Sheet: FJS
	Source	Year	PMID	Study design	Country	Institute	Total no. Patients	Total Knees	Total pt. Dropout	Implant	Design	Number of knees	knee no. Dropout	Included in Final Analysis	Male	Female	Mean/Min FU (Months)	Range/SD (Months)	Mean age (years)	Range/SD (years)	% OA	Bilateral (n)		Outcome Measures	FJS	OKS	KSS Knee Score	KSS Function Score	WOMAC	ROM		Complications	Notes
1	Kulshrestha et al.	2020	32489539	randomized, comparative trial with parallel assignment.	India	Command Hospital, Chandigarh; Dr Shyama Prasad Mukherjee Hospital, Lucknow; Command Hospital Air Force, Bengaluru; Army Hospital R & R, New Delhi; Military Hospital, Kilkee	80	80	7	ADVANCE MP	MS	40	4	36	11	29	24	n/r	63.8	6.8	100	n/s		KSS-Knee, KSS-Function, DOPS, ROM, EQ-5D, VAS, FJS, TUG, 6MWT	77.9		61.4	63.8		117.3		" In the PS group, one patient had stiff knee (2.5%) and knee pain and crepitus developed in two patients (5%). In the MP group, wound complication was noted as the complication in one patient (2.5%)."	++ baseline scores and improvement values reported. Included here is the addition of means (baseline + change) As such p values recorded pertain to comparison of improvement.
										Nexgen Legacy	PS	40	3	37	17	23	24	n/r	65.97	6.7					79.8 (p=0.26++)		84.5 (p=0.00++)	59.4 (p=0.574++)		106.9 (p=0.004++)			* Flexion record as ROM
2	Lee et al.	2020	31993682	Prospective, Bilateral TKA staged (6-12m) PS & MP randomised to contralateral knees	China	Joint Replacement Center, Yan Chai Hospital, Tsuen Wan, Hong Kong SAR, China	53	106	7 (14 knees)	MP TKA (Nil manufacturer)	MS	53	7	46	14	32	12	n/r	70	7	100	All		patient preference and patient satisfaction score, FJS,KSS-Knee, KSS-Function, WOMAC	75 (24)		91 (11)	58 (21)	19 (14)	108 (12)		1 x intraoperative MCL tear, 1 x tibial plateau fracture, 1 x patella fracture 2 months post op, 1 x recurvatum at 6 months	$ One patient with inflammatory arthritis, one with old periarticular fracture, one with previous osteotomy and four cases with surgical complications were excluded.
										PS TKA (Nil manufacturer)	PS	53	7	46	14	32	12	n/r	70	7	100				82 (20)		90 (18)	60 (22)	16 (12)	110 (14)
3	French et al.	2019	31611163	Prospective, Randomized Study. Randomization was alphabetical based on Surname	Australia	Australian Institute of Musculoskeletal Research, Wollstonecraft & Westmead Private Hospital, Westmead, New South Wales	103	103	13	SAIPH, MattOrtho	MS	53	7	46	16	30	13.1	(10.3- 18.4)	69.5	(53-86)	98	0		FJS, OKS-12, WOMAC, KOOS, KOOS-12, KOOS-PS, KOOS-JR, UCLA Activity, EQ-5D VAS-Satisfaction	79.9 (20.4)	42.2 (5.0)			8.6 (9.5)	115.1 (10.0)		Two patients in the MS group required a manipulation under anesthetic at 10 weeks for stiffness.	* FJS, VAS-Satisfaction, ROM at 1 year follow up
										Vanguard CR, Zimmer Biomet	CR	50	6	44	22	22	13.7	(11.0-18.9)	66.1	(47-80)	98				63.8 (28.3)	41.0 (6.2)			11.4 (10.2)	114.3 (8.4)		One patient in the CR group underwent a reoperation for tibial subsidence at 6 weeks
4	Gill et al.	2019	n/a	Retrospective	Pakistan	Department of Orthopaedic and Spine Surgery, Lahore General Hospital, Lahore	70	70	n/r	ADVANCE, Microport Orthopaedics	MS	35	n/a	35	13	22	24	n/a	68.9	(65-73) 2.7	100	0		FJS12, KSS, ROM	60.08 (16.72)		89.2 (1.72)			119.4 (3.16)		not recorded
										PS-TKA prosthesis, Zimmer or Johnson & Johnson	PS	35	n/a	35	11	24	24	n/a	68.6	(65-71) 2.1					47.60 (20.9)		88.8 (2.59)			113.4 (2.47)
5	Edelstein et al.	2018	30736052	RCT	USA	Medical College of Wisconsin, Milwaukee, Wisconsin / Northwestern University, Feinberg School of Medicine, Chicago, Illinois / Hospital for Special Surgery, New York, New York	60	60	10	GMK Sphere, Medacta	MS	30	5	25	7	18	24m/12m	n/a	67	8	100	0		KT-1000, ROM, get up & go, IKDC, OKS, VR-12, PROMIS, KSS-Knee, KSS-Function, FJS	57.1 (37.6)	40.41 (8.56)	88.1(9.5)	81.4 (17.9)		111.3 (10.4)		No knees underwent manipulation or revision during the study period.	* FJS, Knee Score, Function score, ROM are 1 year values. OKS is 2 year
										GMK Posterior Stabilised, Medacta	PS	30	5	25	10	15	24m/12m	n/a	64	7					54.6 (41.6)	38.28 (11.8)	86 (12.6)	77.4 (22.5)		114.7 (10.7)
6	Wautier et al.	2017	26869036	Retrospective Cohort	Belgium	Department of Orthopedic Surgery, University Hospital Saint Luc, Brussels	40	40	n/a	Sphere, Medacta	MS	10	n/a	10	4	6	15	2	72	11	100	-		FJS, KSS knee, KOOS	82 (70-94)		89 (82-94)					"A minimal follow-up of 1 year without complications was necessary to be eligible for this study."
										Vanguard PS, Biomet	PS	10	n/a	10	3	7	18	3	69	10.5					74.5 (63-84)		83.5 (79-91)
										Persona PS, Zimmer	PS	10	n/a	10	4	6	20	5	70	9					79 (75-85)		85 (80-89)
										ZUK, Zimmer	UKA	10	n/a	10	5	5	21	6	62.5	13					77 (70-92)		87 (83-92)
7	Samy	2016	29276117	Retrospective, Consecutive cohorts	Canada	Granovsky Gluskin Division of Orthopaedics, Sinai Health System, University of Toronto, Toronto, Ontario & University of Aberdeen, School of Medicine, Aberdeen	164	164	n/r	Evolution, Microport	MS	76	16	57	29	47	12	n/a	64.4	(26-87)	n/r	n/r			59.72 (31.68)					121.70 (10.51)		2 polyethylene liner exchanges in the MP-TKA group, both for subjective instability
										Persona PS, Zimmer	PS	88	28	60	34	54	12	n/a	66.7	(47-86)					44.77 (28.53)					115.94 (19.27)		2 reoperations, one for instability requiring a polyethylene exchange and lateral release and one due to a postoperative infection.

## Sheet: OKS
	Source	Year	PMID	Study design	Country	Institute	Total no. Patients	Total Knees	Total pt. Dropout	Implant	Design	Number of knees	knee no. Dropout	Included in Final Analysis	Male	Female	Mean/Min FU (Months)	Range/SD (Months)	Mean age (years)	Range/SD (years)	% OA	Bilateral (n)		Outcome Measures	FJS	OKS	KSS Knee Score	KSS Function Score	WOMAC	ROM		Complications	Notes
1	Dowsey et al.	2020	32139194	RCT	Australia	St Vincent’s Hospital, Melbourne, Victoria; University of Melbourne, Parkville, Victoria	90	90	15	GMK Sphere (Medacta International SA, Castel San Pietro, Switzerland)	MS	30	3	27	14	15	12	n/r	66	6.8	100	0		WOMAC, VR-12, KSS-Knee, KSS-Function, TUG, 6MWT		32.1	62.4	65.8				1 x pain Severe enough to delay discharge or prompt readmission, 1 x DVT, 2 x stiffness requiring MUA, 1 x wound dehissence, 1 x acute MI	baseline scores and improvement values reported. Included here is the addition of means (baseline + change)
										GMK Knee System(Medacta International SA, Castel San Pietro, Switzerland)	PS	30	7	23	15	11	12	n/r	65.7	7.7						33.9	61.1	70.6				1 x Severe enough to delay discharge or prompt readmission, 1 x haemarthrosis, 2 x DVT, 1 x PE, 1 x c. diff, 1 x stiffness requiring MUA, 1 x Death (bladder Ca 6/12 post op)
										GMK Knee System(Medacta International SA, Castel San Pietro, Switzerland)	CR	30	5	25	17	10	12	n/r	69.9	7.6						32.6	60.3	64.5				1 x stiffness requiring MUA, 1 x Haematoma, 1 x superficial wound infection, 1 x delerium
2	French et al.	2019	31611163	Prospective, Randomized Study. Randomization was alphabetical based on Surname	Australia	Australian Institute of Musculoskeletal Research, Wollstonecraft & Westmead Private Hospital, Westmead, New South Wales	103	103	13	SAIPH, MattOrtho	MS	53	7	46	16	30	13.1	(10.3- 18.4)	69.5	(53-86)	98	0		FJS, OKS-12, WOMAC, KOOS, KOOS-12, KOOS-PS, KOOS-JR, UCLA Activity, EQ-5D VAS-Satisfaction	79.9 (20.4)	42.2 (5.0)			8.6 (9.5)	115.1 (10.0)		Two patients in the MS group required a manipulation under anesthetic at 10 weeks for stiffness.	* FJS, VAS-Satisfaction, ROM at 1 year follow up
										Vanguard CR, Zimmer Biomet	CR	50	6	44	22	22	13.7	(11.0-18.9)	66.1	(47-80)	98				63.8 (28.3)	41.0 (6.2)			11.4 (10.2)	114.3 (8.4)		One patient in the CR group underwent a reoperation for tibial subsidence at 6 weeks
3	Benjamin et al.	2018	29292344	subset of a prospective, single-centre, randomised controlled trial (RCT)	UK	University College London Hospitals, London	n/s	90	n/s	SAIPH Knee system, MatOrtho, Leatherhead, United Kingdom	MS	45	35	10	6	4	12	n/a	62.4	54 - 71	n/s	n/s		KSS-Knee, OKS		39.6 (28-48)	85.1 (53-100)					not recorded	** Subset select from original cohorts.
										Triathlon knee system, Stryker, Kalamazoo, Michigan	PS	45	35	10	7	3	12	n/a	64.8	58 - 73						40.4 (25-48) (p=0.85)	87.2 (55-100) (p=0.81)
4	Edelstein et al.	2018	30736052	RCT	USA	Medical College of Wisconsin, Milwaukee, Wisconsin / Northwestern University, Feinberg School of Medicine, Chicago, Illinois / Hospital for Special Surgery, New York, New York	60	60	10	GMK Sphere, Medacta	MS	30	5	25	7	18	24m/12m	n/a	67	8	100	0		KT-1000, ROM, get up & go, IKDC, OKS, VR-12, PROMIS, KSS-Knee, KSS-Function, FJS	57.1 (37.6)	40.41 (8.56)	88.1(9.5)	81.4 (17.9)		111.3 (10.4)		No knees underwent manipulation or revision during the study period.	* FJS, Knee Score, Function score, ROM are 1 year values. OKS is 2 year
										GMK Posterior Stabilised, Medacta	PS	30	5	25	10	15	24m/12m	n/a	64	7					54.6 (41.6)	38.28 (11.8)	86 (12.6)	77.4 (22.5)		114.7 (10.7)
5	Indelli et al.	2018	30328496	Retrospective matched cohort	USA	Stanford University School of Medicine, Stanford	n/s	100	n/a	Persona (Zimmer, USA) Medially Congruent (MC)	MS	50	n/a	50	47	3	24 (min)	24–33	67.3	(53–77)	100	n/s		OKS, KSS (combined), ROM		41.1 (0.7)				123 (5.2)		"One patient in the PS group (1.7%) at 7 weeks from surgery and one patient in the MC group (2.1%) at 11 weeks from surgery underwent manipulation under anesthesia because of poor active ROM. None of the subjects underwent revision surgery for any reason during the study period."	* KSS median values repoted - also KSS-Knee & KSS-Function added together - so KSS values not included here
										Persona (Zimmer, USA) Posterior-Stabilized (PS)	PS	50	n/a	50	46	4			67.6	(46–85)						40.5 (1.1)				120 (8.7)
6	Hossain et al.	2010	20700674	RCT	UK	Department of Trauma & Orthopaedics, University College Hospital, London	82	82	2	MRK, Finsbury Orthopaedics	MS	42	2	40	9	31	24	n/a	72.5	(53-88)	100	n/r		ROM, AKSS, WOMAC, OKS, SF-36, TKFQ		26.2 (9.1)	76.3(15.5)	71.4 (15.8)	27.1 (13.4)	114.9 (12.8)		2 DVT 1 haematoma (following fall)	* values at 2 years used
										Press Fit Condylar Sigma PS, DePuy	PS	40	0	40	18	22	24	n/a	68.9	(44-84)						29.1 (7.0)	68.6 (20.4)	68.0 (24.8)	32.9 (23.1)	100.1 (15.9)		2 DVT

## Sheet: KSS-Knee
	Source	Year	PMID	Study design	Country	Institute	Total no. Patients	Total Knees	Total pt. Dropout	Implant	Design	Number of knees	knee no. Dropout	Included in Final Analysis	Male	Female	Mean/Min FU (Months)	Range/SD (Months)	Mean age (years)	Range/SD (years)	% OA	Bilateral (n)		Outcome Measures	FJS	OKS	KSS Knee Score	KSS Function Score	WOMAC	ROM		Complications	Notes
1	Dowsey et al.	2020	32139194	RCT	Australia	St Vincent’s Hospital, Melbourne, Victoria; University of Melbourne, Parkville, Victoria	90	90	15	GMK Sphere (Medacta International SA, Castel San Pietro, Switzerland)	MS	30	3	27	14	15	12	n/r	66	6.8	100	0		WOMAC, VR-12, KSS-Knee, KSS-Function, TUG, 6MWT		32.1	62.4	65.8				1 x pain Severe enough to delay discharge or prompt readmission, 1 x DVT, 2 x stiffness requiring MUA, 1 x wound dehissence, 1 x acute MI	baseline scores and improvement values reported. Included here is the addition of means (baseline + change)
										GMK Knee System(Medacta International SA, Castel San Pietro, Switzerland)	PS	30	7	23	15	11	12	n/r	65.7	7.7						33.9	61.1	70.6				1 x Severe enough to delay discharge or prompt readmission, 1 x haemarthrosis, 2 x DVT, 1 x PE, 1 x c. diff, 1 x stiffness requiring MUA, 1 x Death (bladder Ca 6/12 post op)
										GMK Knee System(Medacta International SA, Castel San Pietro, Switzerland)	CR	30	5	25	17	10	12	n/r	69.9	7.6						32.6	60.3	64.5				1 x stiffness requiring MUA, 1 x Haematoma, 1 x superficial wound infection, 1 x delerium
2	Kulshrestha et al.	2020	32489539	randomized, comparative trial with parallel assignment.	India	Command Hospital, Chandigarh; Dr Shyama Prasad Mukherjee Hospital, Lucknow; Command Hospital Air Force, Bengaluru; Army Hospital R & R, New Delhi; Military Hospital, Kilkee	80	80	7	ADVANCE MP	MS	40	4	36	11	29	24	n/r	63.8	6.8	100	n/s		KSS-Knee, KSS-Function, DOPS, ROM, EQ-5D, VAS, FJS, TUG, 6MWT	77.9		61.4	63.8		117.3		" In the PS group, one patient had stiff knee (2.5%) and knee pain and crepitus developed in two patients (5%). In the MP group, wound complication was noted as the complication in one patient (2.5%)."	++ baseline scores and improvement values reported. Included here is the addition of means (baseline + change) As such p values recorded pertain to comparison of improvement.
										Nexgen Legacy	PS	40	3	37	17	23	24	n/r	65.97	6.7					79.8 (p=0.26++)		84.5 (p=0.00++)	59.4 (p=0.574++)		106.9 (p=0.004++)			* Flexion record as ROM
3	Lee et al.	2020	31993682	Prospective, Bilateral TKA staged (6-12m) PS & MP randomised to contralateral knees	China	Joint Replacement Center, Yan Chai Hospital, Tsuen Wan, Hong Kong SAR, China	53	106	7 (14 knees)	MP TKA (Nil manufacturer)	MS	53	7	46	14	32	12	n/r	70	7	100	All		patient preference and patient satisfaction score, FJS,KSS-Knee, KSS-Function, WOMAC	75 (24)		91 (11)	58 (21)	19 (14)	108 (12)		1 x intraoperative MCL tear, 1 x tibial plateau fracture, 1 x patella fracture 2 months post op, 1 x recurvatum at 6 months	$ One patient with inflammatory arthritis, one with old periarticular fracture, one with previous osteotomy and four cases with surgical complications were excluded.
										PS TKA (Nil manufacturer)	PS	53	7	46	14	32	12	n/r	70	7	100				82 (20)		90 (18)	60 (22)	16 (12)	110 (14)
										GMK Posterior Stabilised, Medacta	PS	30	5	25	10	15	24m/12m	n/a	64	7					54.6 (41.6)	38.28 (11.8)	86 (12.6)	77.4 (22.5)		114.7 (10.7)
4	Gill et al.	2019	n/a	Retrospective	Pakistan	Department of Orthopaedic and Spine Surgery, Lahore General Hospital, Lahore	70	70	n/r	ADVANCE, Microport Orthopaedics	MS	35	n/a	35	13	22	24	n/a	68.9	(65-73) 2.7	100	0		FJS12, KSS, ROM	60.08 (16.72)		89.2 (1.72)			119.4 (3.16)		not recorded
										PS-TKA prosthesis, Zimmer or Johnson & Johnson	PS	35	n/a	35	11	24	24	n/a	68.6	(65-71) 2.1					47.60 (20.9)		88.8 (2.59)			113.4 (2.47)
5	Benjamin et al.	2018	29292344	subset of a prospective, single-centre, randomised controlled trial (RCT)	UK	University College London Hospitals, London	n/s	90	n/s	SAIPH Knee system, MatOrtho, Leatherhead, United Kingdom	MS	45	35	10	6	4	12	n/a	62.4	54 - 71	n/s	n/s		KSS-Knee, OKS		39.6 (28-48)	85.1 (53-100)					not recorded	** Subset select from original cohorts.
										Triathlon knee system, Stryker, Kalamazoo, Michigan	PS	45	35	10	7	3	12	n/a	64.8	58 - 73						40.4 (25-48) (p=0.85)	87.2 (55-100) (p=0.81)
6	Edelstein et al.	2018	30736052	RCT	USA	Medical College of Wisconsin, Milwaukee, Wisconsin / Northwestern University, Feinberg School of Medicine, Chicago, Illinois / Hospital for Special Surgery, New York, New York	60	60	10	GMK Sphere, Medacta	MS	30	5	25	7	18	24m/12m	n/a	67	8	100	0		KT-1000, ROM, get up & go, IKDC, OKS, VR-12, PROMIS, KSS-Knee, KSS-Function, FJS	57.1 (37.6)	40.41 (8.56)	88.1(9.5)	81.4 (17.9)		111.3 (10.4)		No knees underwent manipulation or revision during the study period.	* FJS, Knee Score, Function score, ROM are 1 year values. OKS is 2 year
7	Nakamura et al.	2018	30021581	retrospective Matched-Pair Cohort study	Chiba, Japan	Department of Orthopedic Surgery, Graduate School of Medicine, Chiba University	90	90	n/a	FINE Knee, Teijin Nakashima medical	MS	45	n/a	45	7	38	24	n/a	74.3	10.3	67	0		KSS-Knee, KSS-Function, ROM			92.2 (9.69)	64 (23.25)		119.3 (15.73)		"Complications were not observed in either group at a two-year follow-up"	* Standard deviations and missing values calculated from linked additional data files.
										MP Hi-Tech Knee II, Teijin Nakashima Medical	CR	45	n/a	45	7	38	24	n/a	74.1	8.1	84						85.0 (7.93)	66.6 (14.96)		112.5 (15.23)
8	Nishitani et al	2018	30209014	RCT	Japan	Department of Orthopaedic Surgery, Graduate School of Medicine, Kyoto University, Kyoto	58	70	5 Knees	Kyocera Bi-Surface total knee prosthesis	MS	35	2	33	10	23	24	n/a	73.8	6	100	12		KSS Knee, KSS Function, KSS-knee, KSS-Function, ROM			85.1 (10.0)	74.3 (19.4)		108.7 (15.8)		"There was no early re-admission, deep infection, nor revision TKAs on the randomized cases during two years"
										Kyocera Bi-Surface total knee prosthesis	PS	35	3	32	7	25	24	n/a	74.4	6.6							85.2 (14.7)	73.1 (19.5)		106.9 (15.6)
9
9	Kim et al.	2017	28601246	RCT	South Korea	The Joint Replacement Center, Ewha Womans University, Seonam Hospital & Mokdong Hospital, Seoul	195	390	13	ADVANCE, Wright Medical	MS	195	13	182	52	130	145.2	(132-151)	65.6	(55-79)	100	All		KSS-Knee,KSS-Function, WOMAC, UCLA Activity, ROM			90	80	25	117		MP 5 early deep infections (2 recurrent- requiring revision) 6 superficial infections 3 persistent flexion contracture 17 recurrent effusions for 3 months 1 skin edge necrosis
										PFC Sigma CR Mobile-Bearing, Depuy	CR, RP	195	13	182	52	130											95 (p=0.026)	80 (p=1)	18 (p=0.048)	128 (p=0.036)		PFC 1 early deep infection (1 recurrent requiring revision) 1 knee deep peroneal nerve palsy (resolved within 1 year of surgery) 2 recurrent effusion for 3 months
10	Choi et al.	2016	27667531	Retrospective, consecutive cohort matching selection criteria	South Korea	St. Paul's Hospital / College of Medicine, The Catholic University of Korea / Seoul St. Mary's Hospital, Seoul	58	101	n/r	ADVANCE, Wright medical	MS	49	n/a	49	6	43	64	(60-72)	67.5	6.8		42					89.4 (7.4)	88.8 (10.1)	14.8 (7.6)	121.1 (11.7)		No further operation was required in either group during the study period. However - retrospective study so can assume that those who required reoperation less likely to participate
										ACS RP Mobile Bearing, Implantcast	RP	52	n/a	52	6	46			66.7	7.5	100	44		WOMAC, KSS-Knee, ROM, Satisfaction Score			91.6 (7.5)	87.8 (7.4)	12.0 (7.6)	124.2 (11.9)
11	Wautier et al.	2016	26869036	Retrospective Cohort	Belgium	Department of Orthopedic Surgery, University Hospital Saint Luc, Brussels	40	40	n/a	Sphere, Medacta	MS	10	n/a	10	4	6	15	2	72	11	100	-		FJS, KSS knee, KOOS	82 (70-94)		89 (82-94)					"A minimal follow-up of 1 year without complications was necessary to be eligible for this study."
										Vanguard PS, Biomet	PS	10	n/a	10	3	7	18	3	69	10.5					74.5 (63-84)		83.5 (79-91)
										Persona PS, Zimmer	PS	10	n/a	10	4	6	20	5	70	9					79 (75-85)		85 (80-89)
										ZUK, Zimmer	UKA	10	n/a	10	5	5	21	6	62.5	13					77 (70-92)		87 (83-92)
12	Bae et al.	2015	26482685	Retrospective matched cohort	South Korea	School of Medicine, Kyung Hee University, Seoul & Ulsan University Hospital, University of Ulsan College of Medicine, Ulsan, Korea	124	150	n/a	ADVANCE, Wright Medical	MS	150	n/a	150	4	121	62.4	32.4	66.7	7.1	92.7	26		KSS-Knee, KSS-Function Score, WOMAC, Kujala Score, Feller Score, Flexion contracture, Further Flexion, ROM			90 (6.6)	85.6 (8.5)	14.3 (5.7)	123.7 (14.8)		complications included 1 deep infection, 1 loosening, 1 periprosthetic femoral fracture, and 2 periprosthetic patellar fractures.
							138	150		PFC Sigma, Johnson & Johnson	PS	150	n/a	150	2	136	61.2	43.2	66.7	6.5	95.3	12					89 (6.1)	87 (6.9)	15.8 (5.7)	127.1 (16.1)		there were 1 loosening and 1 periprosthetic femoral fracture
13	Ishida et al.	2012	23223966	RCT	Japan	Department of Orthopaedic Surgery, Kobe University Graduate School of Medicine.	40	40	0	ADVANCE medial-pivot (Wright Medical Technology, Arlington, TN)	MS	20	0	20	1	19	57	(48–61)	71	(60–81)	100	0		KSS-Knee, KSS-Function, ROM, UCLA-activity			89 (63–96)	65 (10–100)		110 (90–130)		"No patients in either group had any complications or needed any revision surgery."
										ADVANCE Double High Insert (Wright Medical Technology, Arlington, TN)	CS	20	0	20	1	19	57	(48–62)	72	(63–79)							85 (53–99)	65 (10–95)		115 (95–130)
14	Pritchett	2011	20932707	Prospective, Bilateral TKA staged (6-12m) PS & MP randomised to contralateral knees	USA		492	984	52	Medial Pivot (MP) prosthesis (Wright Medical Technology)	MS	n/r	8	239	132	308	73.2	(24-168)	68	(45-89)	100	440		KSS-Knee, KSS-Function, ROM,Preference			94.2	80.4		125		n/r	Wright Medical Technology (Arlington, Tenn) provided research support
										anterior-posterior cruciate-retaining (ACL-PCL) prosthesis (Biopro Inc, Port Huron, Mich, and Wright Medical Technology, Arlington, Tenn)	BCR	n/r	15	201	n/r		99.6										92.6	76.7		119
										cruciate-retaining prosthesis (Biomet,Warsaw, Ind; Biopro, DePuy, Warsaw, Ind; Stryker, Mahwah, NJ; Wright Medical Technology; and Zimmer, Warsaw, Ind),	CR	n/r	10	205			110.4										90.8	71.3		121
										(Biomet, DePuy, Stryker, Wright Medical Technology, and Zimmer)	PS	n/r	12	152			79.2										91.7	74.1		120
										(DePuy[PFC Sigma])	RP	n/r	7	83			43.2										92.4	81.1		124
15	Hossain et al.	2010	20700674	RCT	UK	Department of Trauma & Orthopaedics, University College Hospital, London	82	82	2	MRK, Finsbury Orthopaedics	MS	42	2	40	9	31	24	n/a	72.5	(53-88)	100	n/r		ROM, AKSS, WOMAC, OKS, SF-36, TKFQ		26.2 (9.1)	76.3(15.5)	71.4 (15.8)	27.1 (13.4)	114.9 (12.8)		2 DVT 1 haematoma (following fall)	* values at 2 years used
										Press Fit Condylar Sigma PS, DePuy	PS	40	0	40	18	22	24	n/a	68.9	(44-84)						29.1 (7.0)	68.6 (20.4)	68.0 (24.8)	32.9 (23.1)	100.1 (15.9)		2 DVT

## Sheet: KSS-Function
	Source	Year	PMID	Study design	Country	Institute	Total no. Patients	Total Knees	Total pt. Dropout	Implant	Design	Number of knees	knee no. Dropout	Included in Final Analysis	Male	Female	Mean/Min FU (Months)	Range/SD (Months)	Mean age (years)	Range/SD (years)	% OA	Bilateral (n)		Outcome Measures	FJS	OKS	KSS Knee Score	KSS Function Score	WOMAC	ROM		Complications	Notes
1	Dowsey et al.	2020	32139194	RCT	Australia	St Vincent’s Hospital, Melbourne, Victoria; University of Melbourne, Parkville, Victoria	90	90	15	GMK Sphere (Medacta International SA, Castel San Pietro, Switzerland)	MS	30	3	27	14	15	12	n/r	66	6.8	100	0		WOMAC, VR-12, KSS-Knee, KSS-Function, TUG, 6MWT		32.1	62.4	65.8				1 x pain Severe enough to delay discharge or prompt readmission, 1 x DVT, 2 x stiffness requiring MUA, 1 x wound dehissence, 1 x acute MI	baseline scores and improvement values reported. Included here is the addition of means (baseline + change)
										GMK Knee System(Medacta International SA, Castel San Pietro, Switzerland)	PS	30	7	23	15	11	12	n/r	65.7	7.7						33.9	61.1	70.6				1 x Severe enough to delay discharge or prompt readmission, 1 x haemarthrosis, 2 x DVT, 1 x PE, 1 x c. diff, 1 x stiffness requiring MUA, 1 x Death (bladder Ca 6/12 post op)
										GMK Knee System(Medacta International SA, Castel San Pietro, Switzerland)	CR	30	5	25	17	10	12	n/r	69.9	7.6						32.6	60.3	64.5				1 x stiffness requiring MUA, 1 x Haematoma, 1 x superficial wound infection, 1 x delerium
2	Kulshrestha et al.	2020	32489539	randomized, comparative trial with parallel assignment.	India	Command Hospital, Chandigarh; Dr Shyama Prasad Mukherjee Hospital, Lucknow; Command Hospital Air Force, Bengaluru; Army Hospital R & R, New Delhi; Military Hospital, Kilkee	80	80	7	ADVANCE MP	MS	40	4	36	11	29	24	n/r	63.8	6.8	100	n/s		KSS-Knee, KSS-Function, DOPS, ROM, EQ-5D, VAS, FJS, TUG, 6MWT	77.9		61.4	63.8		117.3		" In the PS group, one patient had stiff knee (2.5%) and knee pain and crepitus developed in two patients (5%). In the MP group, wound complication was noted as the complication in one patient (2.5%)."	++ baseline scores and improvement values reported. Included here is the addition of means (baseline + change) As such p values recorded pertain to comparison of improvement.
										Nexgen Legacy	PS	40	3	37	17	23	24	n/r	65.97	6.7					79.8 (p=0.26++)		84.5 (p=0.00++)	59.4 (p=0.574++)		106.9 (p=0.004++)			* Flexion record as ROM
3	Lee et al.	2020	31993682	Prospective, Bilateral TKA staged (6-12m) PS & MP randomised to contralateral knees	China	Joint Replacement Center, Yan Chai Hospital, Tsuen Wan, Hong Kong SAR, China	53	106	7 (14 knees)	MP TKA (Nil manufacturer)	MS	53	7	46	14	32	12	n/r	70	7	100	All		patient preference and patient satisfaction score, FJS,KSS-Knee, KSS-Function, WOMAC	75 (24)		91 (11)	58 (21)	19 (14)	108 (12)		1 x intraoperative MCL tear, 1 x tibial plateau fracture, 1 x patella fracture 2 months post op, 1 x recurvatum at 6 months	$ One patient with inflammatory arthritis, one with old periarticular fracture, one with previous osteotomy and four cases with surgical complications were excluded.
										PS TKA (Nil manufacturer)	PS	53	7	46	14	32	12	n/r	70	7	100				82 (20)		90 (18)	60 (22)	16 (12)	110 (14)
4	Edelstein et al.	2018	30736052	RCT	USA	Medical College of Wisconsin, Milwaukee, Wisconsin / Northwestern University, Feinberg School of Medicine, Chicago, Illinois / Hospital for Special Surgery, New York, New York	60	60	10	GMK Sphere, Medacta	MS	30	5	25	7	18	24m/12m	n/a	67	8	100	0		KT-1000, ROM, get up & go, IKDC, OKS, VR-12, PROMIS, KSS-Knee, KSS-Function, FJS	57.1 (37.6)	40.41 (8.56)	88.1(9.5)	81.4 (17.9)		111.3 (10.4)		No knees underwent manipulation or revision during the study period.	* FJS, Knee Score, Function score, ROM are 1 year values. OKS is 2 year
										GMK Posterior Stabilised, Medacta	PS	30	5	25	10	15	24m/12m	n/a	64	7					54.6 (41.6)	38.28 (11.8)	86 (12.6)	77.4 (22.5)		114.7 (10.7)
5	Nakamura et al.	2018	30021581	retrospective Matched-Pair Cohort study	Chiba, Japan	Department of Orthopedic Surgery, Graduate School of Medicine, Chiba University	90	90	n/a	FINE Knee, Teijin Nakashima medical	MS	45	n/a	45	7	38	24	n/a	74.3	10.3	67	0		KSS-Knee, KSS-Function, ROM			92.2 (9.69)	64 (23.25)		119.3 (15.73)		"Complications were not observed in either group at a two-year follow-up"	* Standard deviations and missing values calculated from linked additional data files.
										MP Hi-Tech Knee II, Teijin Nakashima Medical	CR	45	n/a	45	7	38	24	n/a	74.1	8.1	84						85.0 (7.93)	66.6 (14.96)		112.5 (15.23)
6	Nishitani et al	2018	30209014	RCT	Japan	Department of Orthopaedic Surgery, Graduate School of Medicine, Kyoto University, Kyoto	58	70	5 Knees	Kyocera Bi-Surface total knee prosthesis	MS	35	2	33	10	23	24	n/a	73.8	6	100	12		KSS Knee, KSS Function, KSS-knee, KSS-Function, ROM			85.1 (10.0)	74.3 (19.4)		108.7 (15.8)		"There was no early re-admission, deep infection, nor revision TKAs on the randomized cases during two years"
										Kyocera Bi-Surface total knee prosthesis	PS	35	3	32	7	25	24	n/a	74.4	6.6							85.2 (14.7)	73.1 (19.5)		106.9 (15.6)
7	Kim et al.	2017	28601246	RCT	South Korea	The Joint Replacement Center, Ewha Womans University, Seonam Hospital & Mokdong Hospital, Seoul	195	390	13	ADVANCE, Wright Medical	MS	195	13	182	52	130	145.2	(132-151)	65.6	(55-79)	100	All		KSS-Knee,KSS-Function, WOMAC, UCLA Activity, ROM			90	80	25	117		MP 5 early deep infections (2 recurrent- requiring revision) 6 superficial infections 3 persistent flexion contracture 17 recurrent effusions for 3 months 1 skin edge necrosis
										PFC Sigma CR Mobile-Bearing, Depuy	CR, RP	195	13	182	52	130											95 (p=0.026)	80 (p=1)	18 (p=0.048)	128 (p=0.036)		PFC 1 early deep infection (1 recurrent requiring revision) 1 knee deep peroneal nerve palsy (resolved within 1 year of surgery) 2 recurrent effusion for 3 months
8	Choi et al.	2016	27667531	Retrospective, consecutive cohort matching selection criteria	South Korea	St. Paul's Hospital / College of Medicine, The Catholic University of Korea / Seoul St. Mary's Hospital, Seoul	58	101	n/r	ADVANCE, Wright medical	MS	49	n/a	49	6	43	64	(60-72)	67.5	6.8		42					87.8 (7.6)	88.8 (10.1)	14.8 (7.6)	121.1 (11.7)		No further operation was required in either group during the study period. However - retrospective study so can assume that those who required reoperation less likely to participate
										ACS RP Mobile Bearing, Implantcast	RP	52	n/a	52	6	46			66.7	7.5	100	44		WOMAC, KSS-Knee, ROM, Satisfaction Score			91.6 (7.5)	87.8 (7.4)	12.0 (7.6)	124.2 (11.9)
9	Bae et al.	2015	26482685	Retrospective matched cohort	South Korea	School of Medicine, Kyung Hee University, Seoul & Ulsan University Hospital, University of Ulsan College of Medicine, Ulsan, Korea	124	150	n/a	ADVANCE, Wright Medical	MS	150	n/a	150	4	121	62.4	32.4	66.7	7.1	92.7	26		KSS-Knee, KSS-Function Score, WOMAC, Kujala Score, Feller Score, Flexion contracture, Further Flexion, ROM			90 (6.6)	85.6 (8.5)	14.3 (5.7)	123.7 (14.8)		complications included 1 deep infection, 1 loosening, 1 periprosthetic femoral fracture, and 2 periprosthetic patellar fractures.
							138	150		PFC Sigma, Johnson & Johnson	PS	150	n/a	150	2	136	61.2	43.2	66.7	6.5	95.3	12					89 (6.1)	87 (6.9)	15.8 (5.7)	127.1 (16.1)		there were 1 loosening and 1 periprosthetic femoral fracture
10	Ishida et al.	2012	23223966	RCT	Japan	Department of Orthopaedic Surgery, Kobe University Graduate School of Medicine.	40	40	0	ADVANCE medial-pivot (Wright Medical Technology, Arlington, TN)	MS	20	0	20	1	19	57	(48–61)	71	(60–81)	100	0		KSS-Knee, KSS-Function, ROM, UCLA-activity			89 (63–96)	65 (10–100)		110 (90–130)		"No patients in either group had any complications or needed any revision surgery."
										ADVANCE Double High Insert (Wright Medical Technology, Arlington, TN)	CS	20	0	20	1	19	57	(48–62)	72	(63–79)							85 (53–99)	65 (10–95)		115 (95–130)
11	Pritchett	2011	20932707	Prospective, Bilateral TKA staged (6-12m) PS & MP randomised to contralateral knees	USA		492	984	52	Medial Pivot (MP) prosthesis (Wright Medical Technology)	MS	n/r	8	239	132	308	73.2	(24-168)	68	(45-89)	100	440		KSS-Knee, KSS-Function, ROM,Preference			94.2	80.4		125		n/r	Wright Medical Technology (Arlington, Tenn) provided research support
										anterior-posterior cruciate-retaining (ACL-PCL) prosthesis (Biopro Inc, Port Huron, Mich, and Wright Medical Technology, Arlington, Tenn)	BCR	n/r	15	201	n/r		99.6										92.6	76.7		119
										cruciate-retaining prosthesis (Biomet,Warsaw, Ind; Biopro, DePuy, Warsaw, Ind; Stryker, Mahwah, NJ; Wright Medical Technology; and Zimmer, Warsaw, Ind),	CR	n/r	10	205			110.4										90.8	71.3		121
										(Biomet, DePuy, Stryker, Wright Medical Technology, and Zimmer)	PS	n/r	12	152			79.2										91.7	74.1		120
										(DePuy[PFC Sigma])	RP	n/r	7	83			43.2										92.4	81.1		124
12	Hossain et al.	2010	20700674	RCT	UK	Department of Trauma & Orthopaedics, University College Hospital, London	82	82	2	MRK, Finsbury Orthopaedics	MS	42	2	40	9	31	24	n/a	72.5	(53-88)	100	n/r		ROM, AKSS, WOMAC, OKS, SF-36, TKFQ		26.2 (9.1)	76.3(15.5)	71.4 (15.8)	27.1 (13.4)	114.9 (12.8)		2 DVT 1 haematoma (following fall)	* values at 2 years used
										Press Fit Condylar Sigma PS, DePuy	PS	40	0	40	18	22	24	n/a	68.9	(44-84)						29.1 (7.0)	68.6 (20.4)	68.0 (24.8)	32.9 (23.1)	100.1 (15.9)		2 DVT

## Sheet: WOMAC
	Source	Year	PMID	Study design	Country	Institute	Total no. Patients	Total Knees	Total pt. Dropout	Implant	Design	Number of knees	knee no. Dropout	Included in Final Analysis	Male	Female	Mean/Min FU (Months)	Range/SD (Months)	Mean age (years)	Range/SD (years)	% OA	Bilateral (n)		Outcome Measures	FJS	OKS	KSS Knee Score	KSS Function Score	WOMAC	ROM		Complications	Notes
1	Lee et al.	2020	31993682	Prospective, Bilateral TKA staged (6-12m) PS & MP randomised to contralateral knees	China	Joint Replacement Center, Yan Chai Hospital, Tsuen Wan, Hong Kong SAR, China	53	106	7 (14 knees)	MP TKA (Nil manufacturer)	MS	53	7	46	14	32	12	n/r	70	7	100	All		patient preference and patient satisfaction score, FJS,KSS-Knee, KSS-Function, WOMAC	75 (24)		91 (11)	58 (21)	19 (14)	108 (12)		1 x intraoperative MCL tear, 1 x tibial plateau fracture, 1 x patella fracture 2 months post op, 1 x recurvatum at 6 months	$ One patient with inflammatory arthritis, one with old periarticular fracture, one with previous osteotomy and four cases with surgical complications were excluded.
										PS TKA (Nil manufacturer)	PS	53	7	46	14	32	12	n/r	70	7	100				82 (20)		90 (18)	60 (22)	16 (12)	110 (14)
2	French et al.	2019	31611163	Prospective, Randomized Study. Randomization was alphabetical based on Surname	Australia	Australian Institute of Musculoskeletal Research, Wollstonecraft & Westmead Private Hospital, Westmead, New South Wales	103	103	13	SAIPH, MattOrtho	MS	53	7	46	16	30	13.1	(10.3- 18.4)	69.5	(53-86)	98	0		FJS, OKS-12, WOMAC, KOOS, KOOS-12, KOOS-PS, KOOS-JR, UCLA Activity, EQ-5D VAS-Satisfaction	79.9 (20.4)	42.2 (5.0)			8.6 (9.5)	115.1 (10.0)		Two patients in the MS group required a manipulation under anesthetic at 10 weeks for stiffness.	* FJS, VAS-Satisfaction, ROM at 1 year follow up
										Vanguard CR, Zimmer Biomet	CR	50	6	44	22	22	13.7	(11.0-18.9)	66.1	(47-80)	98				63.8 (28.3)	41.0 (6.2)			11.4 (10.2)	114.3 (8.4)		One patient in the CR group underwent a reoperation for tibial subsidence at 6 weeks
3	Yuan et al.	2019	31064021	Retrospective	China	Qingdao Municipal Hospital Group / Qingdao Eighth People’s Hospital / Affiliated Hospital of Medical College, Qingdao University / Shanxian Central Hospital, Shanxian, Shandong	100	100	0	ADVANCE, Wright Medical	MS	49	0	49	23	26	60	n/r	69.43	5.97	100	n/r		HSS, WOMAC, HKA					26.02 (17.04)			"no postoperative complications in either group"	* Paper only gives mean preoperative scores and pre-operative to post operative change in WOMAC scores. Follow up scores calculated from these.
										NexGen LPS-flex, Zimmer	PS	51	0	51	23	27	60	n/r	69.63	5.72									26.5 (16.18)
4	Kim et al.	2017	28601246	RCT	South Korea	The Joint Replacement Center, Ewha Womans University, Seonam Hospital & Mokdong Hospital, Seoul	195	390	13	ADVANCE, Wright Medical	MS	195	13	182	52	130	145.2	(132-151)	65.6	(55-79)	100	All		KSS-Knee,KSS-Function, WOMAC, UCLA Activity, ROM			90	80	25	117		MP 5 early deep infections (2 recurrent- requiring revision) 6 superficial infections 3 persistent flexion contracture 17 recurrent effusions for 3 months 1 skin edge necrosis
										PFC Sigma CR Mobile-Bearing, Depuy	CR, RP	195	13	182	52	130											95 (p=0.026)	80 (p=1)	18 (p=0.048)	128 (p=0.036)		PFC 1 early deep infection (1 recurrent requiring revision) 1 knee deep peroneal nerve palsy (resolved within 1 year of surgery) 2 recurrent effusion for 3 months
5	Choi et al.	2016	27667531	Retrospective, consecutive cohort matching selection criteria	South Korea	St. Paul's Hospital / College of Medicine, The Catholic University of Korea / Seoul St. Mary's Hospital, Seoul	58	101	n/r	ADVANCE, Wright medical	MS	49	n/a	49	6	43	64	(60-72)	67.5	6.8		42					87.8 (7.6)	88.8 (10.1)	14.8 (7.6)	121.1 (11.7)		No further operation was required in either group during the study period. However - retrospective study so can assume that those who required reoperation less likely to participate
										ACS RP Mobile Bearing, Implantcast	RP	52	n/a	52	6	46			66.7	7.5	100	44		WOMAC, KSS-Knee, ROM, Satisfaction Score			91.6 (7.5)	89.4 (7.4)	12.0 (7.6)	124.2 (11.9)
6	Bae et al.	2015	26482685	Retrospective matched cohort	South Korea	School of Medicine, Kyung Hee University, Seoul & Ulsan University Hospital, University of Ulsan College of Medicine, Ulsan, Korea	124	150	n/a	ADVANCE, Wright Medical	MS	150	n/a	150	4	121	62.4	32.4	66.7	7.1	92.7	26		KSS-Knee, KSS-Function Score, WOMAC, Kujala Score, Feller Score, Flexion contracture, Further Flexion, ROM			90 (6.6)	85.6 (8.5)	14.3 (5.7)	123.7 (14.8)		complications included 1 deep infection, 1 loosening, 1 periprosthetic femoral fracture, and 2 periprosthetic patellar fractures.
							138	150		PFC Sigma, Johnson & Johnson	PS	150	n/a	150	2	136	61.2	43.2	66.7	6.5	95.3	12					89 (6.1)	87 (6.9)	15.8 (5.7)	127.1 (16.1)		there were 1 loosening and 1 periprosthetic femoral fracture
7	Hossain et al.	2010	20700674	RCT	UK	Department of Trauma & Orthopaedics, University College Hospital, London	82	82	2	MRK, Finsbury Orthopaedics	MS	42	2	40	9	31	24	n/a	72.5	(53-88)	100	n/r		ROM, AKSS, WOMAC, OKS, SF-36, TKFQ		26.2 (9.1)	76.3(15.5)	71.4 (15.8)	27.1 (13.4)	114.9 (12.8)		2 DVT 1 haematoma (following fall)	* values at 2 years used
										Press Fit Condylar Sigma PS, DePuy	PS	40	0	40	18	22	24	n/a	68.9	(44-84)						29.1 (7.0)	68.6 (20.4)	68.0 (24.8)	32.9 (23.1)	100.1 (15.9)		2 DVT

[truncated: 2 more sheets: ROM, Complications]
